# Supplementary material for: Characteristics of intestinal microbiota in C57BL/6 mice with non-alcoholic fatty liver induced by high-fat diet
Source: Front Microbiol. 2022 Dec 22;13:1051200. doi: 10.3389/fmicb.2022.1051200 (PMC9813237; doi:10.3389/fmicb.2022.1051200)
Supplement: Supplementary file 1 [file Table_1.XLSX]

## Sheet: Sheet1
Table S1: The detail composition of the normal diet and HFD diet
	Normal diet			high-fat diet
	Ingredients	Grams		Class description	Ingredients	Grams
	Water	≤100g		Protein	Casein,Lactic,30 Mesh	200.00g
	Crude protein	≥200g		Protein	Cystine, L	3.00 g
	Crude fat	≥40g		Carbohydrate	Lodex 10	125.00 g
	Crude fiber	≤50g		Carbohydrate	Sucrose,Fine Granulated	72.80 g
	Crude ash	≤80g		Fiber	Solka Floc, FCC200	50.00g
	Calcium	10-18g		Fat	Lard	245.00 g
	Total phosphorus	6-12g		Fat	Soybean Oil, USP	25.00 g
	Lysine	≥13.2g		Mineral	S10026B	50.00 g
	Methionine + Cystine	≥7.8g		Vitamin	Choline Bitartrate	2.00 g
	Arginine	≥11.0g		Vitamin	V10001C	1.00 g
	Histidine	≥5.5g		Dye	Dye, Blue FD&C #1,Alum.Lake 35-42%	0.05 g
	Tryptophan	≥2.5g
	phenylalanine+Tyrosine	≥13.0g
	Threonine	≥8.8g
	Leucine	≥17.6g
	Isoleucine	≥10.3g
	Valine	≥11.7g
	Magnesium	≥2.0g
	Potassium	≥5.0g
	Sodium	≥2.0mg
	Ferrum	≥120 mg
	Manganese	≥75mg
	Copper	≥10mg
	Zinc	≥30mg
	Iodine	≥0.5mg
	Selenium	≥0.1-0.2mg
	Vitamin A	≥14000 IU
	Vitamin D	≥1500 IU
	Vitamin E	≥120 IU
	Vitamin K	≥5.0mg
	Vitamin B1	≥13 mg
	Vitamin B2	≥12mg
	Vitamin B6	≥12mg
	Niacin Turns	≥60mg
	Pantothenic Acid	≥24mg
	Folic Acid	≥6.00mg
	Biotin	≥0.20mg
	Vitamin B12	≥0.022mg
	Choline	≥1250mg
