# Supplementary material for: Characteristics of intestinal microbiota in C57BL/6 mice with non-alcoholic fatty liver induced by high-fat diet
Source: Front Microbiol. 2022 Dec 22;13:1051200. doi: 10.3389/fmicb.2022.1051200 (PMC9813237; doi:10.3389/fmicb.2022.1051200)
Supplement: Supplementary file 2 [file Table_2.XLSX]

## Sheet: otu_table_group.p.relative
Table S2: Relative abundance of bacteria at phylum level
Taxonomy	NA.je	NA.il	NA.ce	NA.co	CK.je	CK.il	CK.ce	CK.co
Firmicutes	0.511014	0.513836	0.618239	0.391576	0.551756	0.575746	0.44285	0.153573
Bacteroidetes	0.22233	0.138744	0.103973	0.448063	0.258185	0.260266	0.421923	0.720697
Proteobacteria	0.12579	0.18699	0.177117	0.082079	0.157192	0.097383	0.050175	0.013397
Actinobacteria	0.027661	0.084965	0.019532	0.019521	0.014264	0.031487	0.0115	0.007032
Verrucomicrobia	0.06198	0.003258	0.00053	0.000413	0.008986	0.018016	0.047964	0.086706
unidentified_Bacteria	0.020803	0.010825	0.075803	0.052509	0.004243	0.00901	0.018599	0.015565
Chloroflexi	0.005363	0.018675	0.000191	9.5e-05	0.000348	0.000427	0.001522	0.000841
Deferribacteres	5.9e-05	3.1e-05	0.002515	0.003588	0.000172	0.000367	0.000583	2.5e-05
Cyanobacteria	0.003656	0.002773	7.4e-05	0.00012	6.1e-05	9.5e-05	0.000117	4.2e-05
Acidobacteria	0.002349	0.0086	0.000208	0.00018	0.000727	0.000812	0.000187	0.000177
Tenericutes	0.001984	0.000411	0.00066	0.000477	0.0005	0.000678	0.000509	0.000367
Nitrospirae	0.001413	0.00389	4.2e-05	1.4e-05	2e-05	6.4e-05	7e-06	4.6e-05
Gracilibacteria	0.000753	0.00132	0	0	0	0	0	4e-06
Gemmatimonadetes	0.00053	0.001987	7.4e-05	4.9e-05	0.000156	0.00018	4.2e-05	7.4e-05
Fusobacteria	0.000371	0.000578	7.8e-05	8.8e-05	0.001105	0.000904	0.000911	0.000343
Elusimicrobia	0.000271	0.000675	0	0	0	1.1e-05	0	4e-06
Synergistetes	0.000171	0.000671	2.8e-05	0	0	5.3e-05	2.1e-05	3.2e-05
Spirochaetes	0.000206	0.000322	0	1.1e-05	1.5e-05	8.5e-05	6.7e-05	3.5e-05
Euryarchaeota	0.000147	0.000269	0	0	1e-05	4e-06	3.2e-05	4.9e-05
Zixibacteria	7.7e-05	0.000309	1.4e-05	0	0	0	0	0
Chlamydiae	1.8e-05	4e-06	0.000127	4.2e-05	2e-05	1.4e-05	0	3.2e-05
Armatimonadetes	0.000112	0.000252	0	0	0	4e-06	1.8e-05	7e-06
Planctomycetes	0.000177	7.5e-05	0	0	5e-06	1.1e-05	3.5e-05	1.4e-05
Thermotogae	0.0001	0	0	0	0	1.1e-05	0	4e-06
Parcubacteria	7.7e-05	0.000128	4e-06	0	0	0	0	0
Candidatus_Moranbacteria	5.3e-05	0.000155	0	0	0	0	0	0
Candidatus_Peregrinibacteria	4.7e-05	7.9e-05	0	0	0	0	0	0
Latescibacteria	4.1e-05	0.000146	7e-06	0	4e-05	1.1e-05	0	7e-06
Hydrogenedentes	1.2e-05	7.5e-05	4e-06	0	0	7e-06	0	0
Melainabacteria	3.5e-05	6.6e-05	1.4e-05	0	1e-05	1.8e-05	3.9e-05	7e-06
Thaumarchaeota	0	4e-06	0	0	3e-05	1.8e-05	4e-06	0
Deinococcus-Thermus	0	0	4e-06	2.5e-05	1.5e-05	2.8e-05	0	4e-06
Fibrobacteres	0	9e-06	0	4e-06	4.5e-05	2.8e-05	0	1.1e-05
Candidatus_Nomurabacteria	2.4e-05	1.3e-05	0	0	0	0	0	0
Kiritimatiellaeota	1.2e-05	5.3e-05	0	0	0	0	0	4e-06
Caldiserica	1.2e-05	1.8e-05	0	0	0	0	0	0
Crenarchaeota	0	9e-06	0	0	0	4e-06	0	4e-06
Rokubacteria	0	0	7e-06	0	5e-06	0	1.4e-05	0
Calditrichaeota	0	4e-06	0	0	0	0	0	0
Candidatus_Levybacteria	0	4e-06	0	0	0	0	0	0
Lentisphaerae	0	0	0	0	0	0	0	0
Others	0.012356	0.019774	0.000756	0.001144	0.002089	0.00426	0.002882	0.000901
