# Supplementary material for: Characteristics of intestinal microbiota in C57BL/6 mice with non-alcoholic fatty liver induced by high-fat diet
Source: Front Microbiol. 2022 Dec 22;13:1051200. doi: 10.3389/fmicb.2022.1051200 (PMC9813237; doi:10.3389/fmicb.2022.1051200)
Supplement: Supplementary file 3 [file Table_3.XLSX]

## Sheet: otu_table_group.f.relative
Table S3: Relative abundance of bacteria at family level
Taxonomy	NA.je	NA.il	NA.ce	NA.co	CK.je	CK.il	CK.ce	CK.co	Phylum	Class	Order
Peptostreptococcaceae	0.087386	0.172293	0.013015	0.017271	0.006277	0.007746	0.000381	0.000632	Firmicutes	Clostridia	Clostridiales
Muribaculaceae	0.081747	0.00347	0.062307	0.26378	0.171637	0.181221	0.398919	0.672546	Bacteroidetes	Bacteroidia	Bacteroidales
Enterobacteriaceae	0.0079	0.014578	0.001257	0.001466	0.109208	0.01345	0.004906	0.000576	Proteobacteria	Gammaproteobacteria	Enterobacteriales
Erysipelotrichaceae	0.102097	0.050878	0.126401	0.11014	0.158065	0.224476	0.081489	0.042065	Firmicutes	Erysipelotrichia	Erysipelotrichales
Lachnospiraceae	0.192326	0.154227	0.341225	0.13753	0.151687	0.159316	0.294197	0.060679	Firmicutes	Clostridia	Clostridiales
Atopobiaceae	0.013209	0.055491	0.00765	0.009017	0.002265	0.005256	0.000427	0.000671	Actinobacteria	Coriobacteriia	Coriobacteriales
Akkermansiaceae	0.060608	0.000318	0.000498	0.000403	0.008951	0.017953	0.047646	0.086582	Verrucomicrobia	Verrucomicrobiae	Verrucomicrobiales
Desulfovibrionaceae	0.059596	0.004781	0.171073	0.07629	0.027711	0.059316	0.035383	0.004426	Proteobacteria	Deltaproteobacteria	Desulfovibrionales
Lactobacillaceae	0.022428	0.022379	0.020831	0.040098	0.035027	0.046064	0.010981	0.024851	Firmicutes	Bacilli	Lactobacillales
unidentified_Clostridiales	0.01265	0.019024	0.011592	0.012711	0.003663	0.032872	0.003525	0.001639	Firmicutes	Clostridia	Clostridiales
Bacteroidaceae	0.051755	0.026317	0.007135	0.031046	0.073808	0.066273	0.005432	0.007859	Bacteroidetes	Bacteroidia	Bacteroidales
Marinifilaceae	0.00143	0.000287	0.007424	0.064098	0.001534	0.00225	0.005203	0.006365	Bacteroidetes	Bacteroidia	Bacteroidales
Helicobacteraceae	0.000748	0.000185	0.067598	0.037096	0.001589	0.001861	0.013715	0.010476	unidentified_Bacteria	unidentified_Bacteria	Campylobacterales
Rikenellaceae	0.00963	0.004786	0.02253	0.067545	0.004919	0.005082	0.006425	0.007286	Bacteroidetes	Bacteroidia	Bacteroidales
Ruminococcaceae	0.065194	0.063345	0.091018	0.057603	0.055108	0.063102	0.044125	0.020097	Firmicutes	Clostridia	Clostridiales
Tannerellaceae	0.014722	0.004697	0.002324	0.020298	0.003305	0.002543	0.002335	0.010677	Bacteroidetes	Bacteroidia	Bacteroidales
Burkholderiaceae	0.018095	0.046834	0.002027	0.002218	0.014718	0.019514	0.001897	0.003733	Proteobacteria	Gammaproteobacteria	unidentified_Gammaproteobacteria
unidentified_Bacteria	0.01806	0.006296	0.008141	0.015378	0.002624	0.007046	0.00486	0.005061	unidentified_Bacteria	unidentified_Bacteria	unidentified_Bacteria
Prevotellaceae	0.013286	0.012432	0.000547	0.001038	0.002432	0.002031	0.003147	0.014778	Bacteroidetes	Bacteroidia	Bacteroidales
Saprospiraceae	0.00644	0.011483	0.00017	1.1e-05	5e-06	6.7e-05	7e-06	0.000106	Bacteroidetes	Bacteroidia	Chitinophagales
Eggerthellaceae	0.004362	0.004909	0.010561	0.009049	0.003941	0.01785	0.00528	0.002592	Actinobacteria	Coriobacteriia	Coriobacteriales
Veillonellaceae	0.004009	0.009024	0.001254	0.001377	0.01107	0.010511	0.00012	0.000106	Firmicutes	Negativicutes	Selenomonadales
Staphylococcaceae	0.006899	0.000998	0.000526	0.00077	0.001423	0.002384	0.000378	0.000378	Firmicutes	Bacilli	Bacillales
Chitinophagaceae	0.005798	0.012799	0.000205	9.9e-05	0.000242	0.000127	2.1e-05	0.000106	Bacteroidetes	Bacteroidia	Chitinophagales
Streptococcaceae	0.009919	0.007987	0.00172	0.001466	0.000787	0.002426	0.000244	0.000307	Firmicutes	Bacilli	Lactobacillales
Barnesiellaceae	0.005068	0.000358	0	4e-06	1e-05	1.4e-05	3.9e-05	1.8e-05	Bacteroidetes	Bacteroidia	Bacteroidales
Competibacteraceae	0.004144	0.014503	0.000152	0	0	9.9e-05	7e-06	0.00018	Proteobacteria	Gammaproteobacteria	unidentified_Gammaproteobacteria
Enterococcaceae	0.002225	0.002547	0.000682	0.000505	0.004798	0.012598	0.000463	0.000215	Firmicutes	Bacilli	Lactobacillales
Bifidobacteriaceae	0.006611	0.016251	0.000738	0.000696	0.005656	0.006633	0.000328	0.001247	Actinobacteria	unidentified_Actinobacteria	Bifidobacteriales
Chromatiaceae	0.003803	0.012556	0.000109	2.1e-05	0	0.000109	4e-06	0.000131	Proteobacteria	Gammaproteobacteria	Chromatiales
Deferribacteraceae	5.9e-05	3.1e-05	0.002515	0.003588	0.000172	0.000367	0.000583	2.5e-05	Deferribacteres	unidentified_Deferribacteres	Deferribacterales
unidentified_Cyanobacteria	0.003656	0.002773	7.1e-05	0.000106	2.5e-05	8.1e-05	0.000117	4.2e-05	Cyanobacteria	unidentified_Cyanobacteria	unidentified_Cyanobacteria
Rhodocyclaceae	0.003196	0.010362	0.000102	0	2e-05	9.9e-05	7.4e-05	9.9e-05	Proteobacteria	Gammaproteobacteria	unidentified_Gammaproteobacteria
Sphingomonadaceae	0.002837	0.009536	0.00042	0.000353	0.001519	0.001081	0.000106	0.000265	Proteobacteria	Alphaproteobacteria	Sphingomonadales
unidentified_Rhodospirillales	0.003032	0.000349	1.1e-05	7e-06	0	4e-06	0	1.1e-05	Proteobacteria	Alphaproteobacteria	Rhodospirillales
Caldilineaceae	0.001395	0.007435	3.5e-05	0	0	6.4e-05	0.001363	0.000636	Chloroflexi	Anaerolineae	Caldilineales
Rhodanobacteraceae	0.001436	0.00638	0.000275	0.000353	0.000691	0.00042	2.5e-05	8.5e-05	Proteobacteria	Gammaproteobacteria	Xanthomonadales
Rhodobacteraceae	0.001895	0.006397	4.9e-05	4.2e-05	8.6e-05	0.000109	0.001734	0.000625	Proteobacteria	Alphaproteobacteria	Rhodobacterales
unidentified_Sphingobacteriales	0.002001	0.005929	0.000219	0	0	3.5e-05	0	7.1e-05	Bacteroidetes	Bacteroidia	Sphingobacteriales
Microbacteriaceae	6.5e-05	0.000155	1.8e-05	2.5e-05	8.1e-05	2.8e-05	0.003366	0.001681	Actinobacteria	unidentified_Actinobacteria	Micrococcales
unidentified_Ignavibacteria	0.001007	0.005501	5.7e-05	0	0	2.5e-05	0	3.5e-05	Bacteroidetes	Ignavibacteria	unidentified_Ignavibacteria
Aeromonadaceae	0.001707	0.006035	6.7e-05	7e-06	5.6e-05	8.5e-05	0.00035	0.000124	Proteobacteria	Gammaproteobacteria	Aeromonadales
unidentified_Campylobacterales	0.001842	0.00426	4.9e-05	2.8e-05	2.5e-05	8.8e-05	2.5e-05	2.8e-05	unidentified_Bacteria	unidentified_Bacteria	Campylobacterales
Mycoplasmataceae	0.001666	8.8e-05	4e-06	4e-06	0	7e-06	4e-06	0	Tenericutes	Mollicutes	Mycoplasmatales
unidentified_Acidobacteria	0.001572	0.005616	4.9e-05	1.8e-05	2.5e-05	0.000134	4.6e-05	8.1e-05	Acidobacteria	unidentified_Acidobacteria	unidentified_Acidobacteria
unidentified_Chloroflexi	0.00156	0.004207	4.9e-05	1.8e-05	3.5e-05	5.7e-05	0	6.4e-05	Chloroflexi	unidentified_Chloroflexi	unidentified_Chloroflexi
Nitrosomonadaceae	0.001236	0.004547	6.7e-05	4.2e-05	0.000151	0.000145	4.9e-05	4.6e-05	Proteobacteria	Gammaproteobacteria	unidentified_Gammaproteobacteria
unidentified_Gammaproteobacteria	0.002302	0.005037	0.000138	5.3e-05	0.000182	0.000194	0.000159	0.000109	Proteobacteria	Gammaproteobacteria	unidentified_Gammaproteobacteria
Beijerinckiaceae	0.001566	0.004521	8.1e-05	2.8e-05	6.6e-05	0.000226	0.000526	0.000251	Proteobacteria	Alphaproteobacteria	Rhizobiales
Nitrospiraceae	0.001413	0.003885	4.2e-05	1.4e-05	2e-05	6.4e-05	7e-06	4.6e-05	Nitrospirae	Nitrospira	Nitrospirales
Coriobacteriaceae	0.000465	0.001837	4.6e-05	1.4e-05	0.000156	7.4e-05	1.1e-05	7e-06	Actinobacteria	Coriobacteriia	Coriobacteriales
Anaerolineaceae	0.001419	0.003413	2.5e-05	7e-06	5e-06	4.6e-05	2.5e-05	5.3e-05	Chloroflexi	Anaerolineae	Anaerolineales
Spongiibacteraceae	0.001142	0.003929	3.2e-05	0	0	4.2e-05	1.4e-05	4.9e-05	Proteobacteria	Gammaproteobacteria	Cellvibrionales
Peptococcaceae	0.000359	8.8e-05	0.001801	0.000985	0.000333	0.000343	0.001932	0.000177	Firmicutes	Clostridia	Clostridiales
Xanthobacteraceae	0.001024	0.003903	0.000102	4.2e-05	0.000161	0.000113	0.000244	0.000173	Proteobacteria	Alphaproteobacteria	Rhizobiales
Pasteurellaceae	0.001266	0.00102	2.8e-05	1.8e-05	7.6e-05	3.2e-05	9.2e-05	9.5e-05	Proteobacteria	Gammaproteobacteria	Pasteurellales
unidentified_Flavobacteriales	0.001148	0.002371	4.9e-05	1.1e-05	3e-05	2.5e-05	2.5e-05	4.6e-05	Bacteroidetes	Bacteroidia	Flavobacteriales
Christensenellaceae	0.001684	0.002808	0.000343	0.000297	0.000343	0.000364	0.000678	0.000219	Firmicutes	Clostridia	Clostridiales
Intrasporangiaceae	0.000653	0.002508	2.1e-05	4e-06	6.6e-05	4.2e-05	7e-06	6e-05	Actinobacteria	unidentified_Actinobacteria	Micrococcales
Rhizobiaceae	0.000683	0.002406	0.000124	0.000109	0.000247	0.000166	0.000293	0.000117	Proteobacteria	Alphaproteobacteria	Rhizobiales
Acidaminococcaceae	0.000577	0.001766	2.8e-05	4.2e-05	0.000237	0.000261	1.8e-05	2.5e-05	Firmicutes	Negativicutes	Selenomonadales
Micrococcaceae	0.000118	7.5e-05	6e-05	5.3e-05	0.000257	0.000332	0.000607	0.000145	Actinobacteria	unidentified_Actinobacteria	Micrococcales
unidentified_Rhizobiales	0.000506	0.001969	4.9e-05	3.9e-05	0.000116	7.8e-05	0.000297	0.000131	Proteobacteria	Alphaproteobacteria	Rhizobiales
Hyphomicrobiaceae	0.0005	0.001797	2.8e-05	1.8e-05	1e-05	4.6e-05	0.000191	8.5e-05	Proteobacteria	Alphaproteobacteria	Rhizobiales
Gemmatimonadaceae	0.000524	0.001987	6e-05	3.9e-05	0.000131	0.000159	4.2e-05	7.4e-05	Gemmatimonadetes	unidentified_Gemmatimonadetes	Gemmatimonadales
Bacillaceae	0.000389	0.000172	0.000117	0.000159	0.000207	0.000307	0.000427	6.4e-05	Firmicutes	Bacilli	Bacillales
Bdellovibrionaceae	0.000465	0.001214	1.4e-05	0	1e-05	2.8e-05	1.1e-05	2.8e-05	Proteobacteria	Deltaproteobacteria	Bdellovibrionales
Fusobacteriaceae	0.000271	0.000428	7.4e-05	8.8e-05	0.00109	0.000904	0.000901	0.000332	Fusobacteria	Fusobacteriia	Fusobacteriales
unidentified_Alphaproteobacteria	0.000353	0.001704	3.5e-05	5.3e-05	0.000121	0.000233	0.000233	9.5e-05	Proteobacteria	Alphaproteobacteria	unidentified_Alphaproteobacteria
Moraxellaceae	0.000701	0.001523	7.1e-05	0.000102	0.000272	0.000184	8.5e-05	5.3e-05	Proteobacteria	Gammaproteobacteria	Pseudomonadales
Caulobacteraceae	0.000371	0.001523	7.1e-05	9.5e-05	0.000222	0.000184	0.000233	0.000177	Proteobacteria	Alphaproteobacteria	Caulobacterales
Paludibacteraceae	0.000424	0.001267	8.1e-05	0	0	1.1e-05	5.3e-05	2.8e-05	Bacteroidetes	Bacteroidia	Bacteroidales
Acetobacteraceae	0.000306	0.001391	1.8e-05	1.4e-05	5.6e-05	4.9e-05	0.000586	0.000162	Proteobacteria	Alphaproteobacteria	unidentified_Alphaproteobacteria
Polyangiaceae	0.000241	0.001126	1.1e-05	0	0	1.8e-05	7e-06	2.1e-05	Proteobacteria	Deltaproteobacteria	Myxococcales
Lentimicrobiaceae	0.000271	0.001086	4.9e-05	0	0	1.1e-05	4e-06	1.1e-05	Bacteroidetes	Bacteroidia	Sphingobacteriales
Aerococcaceae	0.000436	0.000397	0.000124	0.000134	4.5e-05	0.000177	7.4e-05	2.8e-05	Firmicutes	Bacilli	Lactobacillales
Haliangiaceae	0.000141	0.001007	4.2e-05	1.8e-05	5.6e-05	3.9e-05	0	1.4e-05	Proteobacteria	Deltaproteobacteria	Myxococcales
Carnobacteriaceae	0.000412	0.000896	9.2e-05	9.5e-05	0.000131	0.000102	1.8e-05	3.9e-05	Firmicutes	Bacilli	Lactobacillales
Hyphomonadaceae	0.000265	0.000887	3.2e-05	1.1e-05	5.6e-05	2.5e-05	7e-06	1.4e-05	Proteobacteria	Alphaproteobacteria	Caulobacterales
Xanthomonadaceae	0.000471	0.000927	2.8e-05	3.2e-05	8.6e-05	0.000138	0.00041	0.000159	Proteobacteria	Gammaproteobacteria	Xanthomonadales
unidentified_Bacteroidales	1.2e-05	5.3e-05	7e-06	1.4e-05	1.5e-05	2.5e-05	0.000145	0.000226	Bacteroidetes	Bacteroidia	Bacteroidales
Nannocystaceae	0.000177	0.000781	4e-06	4e-06	5e-06	1.8e-05	0	7e-06	Proteobacteria	Deltaproteobacteria	Myxococcales
Geodermatophilaceae	2.4e-05	0	4e-06	4e-06	0	7e-06	0.000155	2.8e-05	Actinobacteria	unidentified_Actinobacteria	Frankiales
Desulfobulbaceae	0.000218	0.000671	7e-06	1.1e-05	1.5e-05	1.1e-05	0.000138	2.8e-05	Proteobacteria	Deltaproteobacteria	Desulfobacterales
Streptosporangiaceae	4.7e-05	3.1e-05	0.000117	0.000177	0.000409	0.000208	2.8e-05	4e-06	Actinobacteria	unidentified_Actinobacteria	Streptosporangiales
Desulfomicrobiaceae	0.000159	0.000556	4e-06	0	0	4e-06	0	2.8e-05	Proteobacteria	Deltaproteobacteria	Desulfovibrionales
Corynebacteriaceae	0.000288	3.5e-05	5.7e-05	6e-05	0.000283	0.000191	0.000109	8.5e-05	Actinobacteria	unidentified_Actinobacteria	Corynebacteriales
Synergistaceae	0.000171	0.000671	2.8e-05	0	0	5.3e-05	2.1e-05	3.2e-05	Synergistetes	Synergistia	Synergistales
Verrucomicrobiaceae	0.000147	0.000402	4e-06	0	0	1.4e-05	1.8e-05	1.1e-05	Verrucomicrobia	Verrucomicrobiae	Verrucomicrobiales
Flavobacteriaceae	0.000206	0.000137	4e-06	7e-06	3e-05	4e-06	7e-06	4e-06	Bacteroidetes	Bacteroidia	Flavobacteriales
unidentified_Solibacterales	0.000147	0.000618	3.2e-05	4.2e-05	6.1e-05	0.00012	4.2e-05	1.1e-05	Acidobacteria	Acidobacteriia	Solibacterales
Prolixibacteraceae	0.000224	0.000393	2.5e-05	4e-06	0	1.8e-05	3.2e-05	7e-06	Bacteroidetes	Bacteroidia	Bacteroidales
Arenicellaceae	0.000112	0.000437	7e-06	0	0	4e-06	0	7e-06	Proteobacteria	Gammaproteobacteria	Arenicellales
Halomonadaceae	0.000135	0.000327	2.5e-05	0	0	2.5e-05	0	2.1e-05	Proteobacteria	Gammaproteobacteria	Oceanospirillales
unidentified_Chthoniobacterales	0	4e-06	0	0	0	0	0.000237	8.1e-05	Verrucomicrobia	Verrucomicrobiae	Chthoniobacterales
unidentified_Methylococcales	0.0001	0.000371	0	0	0	4e-06	0	4e-06	Proteobacteria	Gammaproteobacteria	Methylococcales
Chlamydiaceae	0	0	0.000127	4.2e-05	1.5e-05	1.4e-05	0	3.2e-05	Chlamydiae	unidentified_Chlamydiae	Chlamydiales
Crocinitomicaceae	0.0001	0.000274	0	0	0	1.1e-05	0	0	Bacteroidetes	Bacteroidia	Flavobacteriales
Leuconostocaceae	0.00023	0.000128	1.4e-05	3.5e-05	1.5e-05	4.9e-05	0	1.1e-05	Firmicutes	Bacilli	Lactobacillales
Fimbriimonadaceae	0.000106	0.000234	0	0	0	4e-06	1.8e-05	7e-06	Armatimonadetes	Fimbriimonadia	Fimbriimonadales
Sphingobacteriaceae	0.000188	1.3e-05	1.8e-05	0	0	7e-06	7e-06	4e-06	Bacteroidetes	Bacteroidia	Sphingobacteriales
unidentified_Actinobacteria	6e-06	9e-06	0	0	0	0	0.00012	4.2e-05	Actinobacteria	unidentified_Actinobacteria	unidentified_Actinobacteria
Marinilabiliaceae	0.0001	0.000287	1.1e-05	0	5e-06	7.1e-05	1.1e-05	3.2e-05	Bacteroidetes	Bacteroidia	Bacteroidales
Defluviitaleaceae	4.7e-05	3.1e-05	3.5e-05	4.9e-05	6.1e-05	7.4e-05	0.000109	4.2e-05	Firmicutes	Clostridia	Clostridiales
Phycisphaeraceae	0.000106	0	0	0	0	1.1e-05	0	0	Planctomycetes	Phycisphaerae	Phycisphaerales
unidentified_Petrotogales	0.0001	0	0	0	0	1.1e-05	0	4e-06	Thermotogae	unidentified_Thermotogae	Petrotogales
Thermomonosporaceae	0	4e-06	3.2e-05	8.5e-05	0.000212	5.7e-05	0	1.4e-05	Actinobacteria	unidentified_Actinobacteria	Streptosporangiales
Pseudomonadaceae	0.000118	0.000208	3.9e-05	4.2e-05	0.000242	0.000117	8.5e-05	3.5e-05	Proteobacteria	Gammaproteobacteria	Pseudomonadales
Propionibacteriaceae	4.7e-05	0.000106	3.2e-05	3.2e-05	0.000161	7.8e-05	0.000166	7.1e-05	Actinobacteria	unidentified_Actinobacteria	Propionibacteriales
Alteromonadaceae	0.000106	4e-06	4e-06	0	2e-05	3.5e-05	0	0	Proteobacteria	Gammaproteobacteria	Alteromonadales
Campylobacteraceae	0.000153	8.4e-05	1.4e-05	7e-06	5e-06	1.4e-05	0	0	unidentified_Bacteria	unidentified_Bacteria	Campylobacterales
Microscillaceae	9.4e-05	0.000208	7e-06	1.1e-05	3.5e-05	5.3e-05	0	7e-06	Bacteroidetes	Bacteroidia	Cytophagales
Eubacteriaceae	7.1e-05	0.000225	7.1e-05	4.9e-05	4.5e-05	0.000102	3.9e-05	2.8e-05	Firmicutes	Clostridia	Clostridiales
unidentified_Zixibacteria	4.1e-05	0.000185	4e-06	0	0	0	0	0	Zixibacteria	unidentified_Zixibacteria	unidentified_Zixibacteria
Planococcaceae	1.2e-05	2.6e-05	3.5e-05	2.8e-05	4e-05	7e-06	7.1e-05	1.8e-05	Firmicutes	Bacilli	Bacillales
Methylococcaceae	5.3e-05	0.000185	0	0	0	1.1e-05	0	7e-06	Proteobacteria	Gammaproteobacteria	Methylococcales
unidentified_Bacillales	8.2e-05	0.000159	7e-06	4e-06	1.5e-05	0	1.4e-05	2.1e-05	Firmicutes	Bacilli	Bacillales
Methanosaetaceae	7.7e-05	9.3e-05	0	0	0	4e-06	2.5e-05	2.8e-05	Euryarchaeota	Methanomicrobia	Methanosarcinales
Melioribacteraceae	7.7e-05	0.000137	4e-06	0	2.5e-05	0	0	0	Bacteroidetes	Ignavibacteria	Ignavibacteriales
Halieaceae	7.1e-05	0.000172	0	0	0	0	0	0	Proteobacteria	Gammaproteobacteria	Cellvibrionales
Paenibacillaceae	2.9e-05	9e-06	4.2e-05	4.6e-05	0.000232	6e-05	4e-06	0	Firmicutes	Bacilli	Bacillales
Dietziaceae	7.7e-05	0.000163	1.1e-05	0	1.5e-05	0	1.1e-05	2.8e-05	Actinobacteria	unidentified_Actinobacteria	Corynebacteriales
Legionellaceae	7.1e-05	0.000238	0	0	0	7e-06	1.4e-05	1.1e-05	Proteobacteria	Gammaproteobacteria	Legionellales
Syntrophaceae	3.5e-05	0.000203	0	4e-06	0	4e-06	4e-06	0	Proteobacteria	Deltaproteobacteria	Syntrophobacterales
Neisseriaceae	0.000112	0.000212	4e-06	7e-06	2e-05	2.5e-05	5.3e-05	4.6e-05	Proteobacteria	Gammaproteobacteria	unidentified_Gammaproteobacteria
Streptomycetaceae	6e-06	2.2e-05	1.4e-05	1.8e-05	9.1e-05	7.4e-05	2.1e-05	1.1e-05	Actinobacteria	unidentified_Actinobacteria	Streptomycetales
Hahellaceae	4.7e-05	0.00019	0	0	0	7e-06	0	0	Proteobacteria	Gammaproteobacteria	Oceanospirillales
Leptotrichiaceae	0.0001	0.00015	4e-06	0	1.5e-05	0	1.1e-05	1.1e-05	Fusobacteria	Fusobacteriia	Fusobacteriales
unidentified_Gracilibacteria	5.3e-05	0.000128	0	0	0	0	0	0	Gracilibacteria	unidentified_Gracilibacteria	unidentified_Gracilibacteria
Actinomycetaceae	9.4e-05	0.000159	4e-06	7e-06	0	0	2.8e-05	2.5e-05	Actinobacteria	unidentified_Actinobacteria	Actinomycetales
Brevinemataceae	0	0	0	0	0	4e-06	6.4e-05	3.2e-05	Spirochaetes	Spirochaetia	Brevinematales
Nocardiaceae	3.5e-05	1.3e-05	1.8e-05	4.9e-05	0.000136	0.000134	1.1e-05	0	Actinobacteria	unidentified_Actinobacteria	Corynebacteriales
unidentified_Oceanospirillales	7.1e-05	9e-06	4e-06	4e-06	0	0	0	0	Proteobacteria	Gammaproteobacteria	Oceanospirillales
Demequinaceae	0	0	0	0	0	0	0.000127	3.9e-05	Actinobacteria	unidentified_Actinobacteria	Micrococcales
Sporolactobacillaceae	5.3e-05	2.2e-05	0	0	1e-05	7e-06	0	0	Firmicutes	Bacilli	Bacillales
Syntrophomonadaceae	4.7e-05	0.000141	0	0	0	0	0	0	Firmicutes	Clostridia	Clostridiales
Ignavibacteriaceae	3.5e-05	0.000124	4e-06	0	0	0	0	0	Bacteroidetes	Ignavibacteria	Ignavibacteriales
unidentified_Acidobacteriales	6e-06	1.3e-05	1.1e-05	7e-06	7.6e-05	4.9e-05	1.8e-05	4e-06	Acidobacteria	Acidobacteriia	Acidobacteriales
Anaeroplasmataceae	3.5e-05	1.3e-05	3.5e-05	8.8e-05	1e-05	1.8e-05	2.8e-05	6.7e-05	Tenericutes	Mollicutes	Anaeroplasmatales
Spirochaetaceae	0.0001	6.6e-05	0	1.1e-05	1.5e-05	8.1e-05	4e-06	0	Spirochaetes	Spirochaetia	Spirochaetales
Cellulomonadaceae	0	0	0	0	1e-05	0	4.2e-05	1.1e-05	Actinobacteria	unidentified_Actinobacteria	Micrococcales
Alicyclobacillaceae	0	4e-06	7e-06	1.8e-05	7.6e-05	5.3e-05	2.5e-05	4e-06	Firmicutes	Bacilli	Bacillales
Methanobacteriaceae	4.1e-05	8.4e-05	0	0	0	0	0	7e-06	Euryarchaeota	Methanobacteria	Methanobacteriales
Hydrogenophilaceae	2.9e-05	7.5e-05	0	4e-06	1.5e-05	0	0	4e-06	Proteobacteria	Gammaproteobacteria	unidentified_Gammaproteobacteria
Paracaedibacteraceae	5.9e-05	0.000163	0	4e-06	0	0	0	0	Proteobacteria	Alphaproteobacteria	unidentified_Alphaproteobacteria
Alcanivoracaceae	5.9e-05	0	1.4e-05	2.5e-05	3e-05	4.2e-05	7e-06	0	Proteobacteria	Gammaproteobacteria	Oceanospirillales
unidentified_Holophagae	4.1e-05	0.000155	7e-06	0	0	1.1e-05	4e-06	4e-06	Acidobacteria	Holophagae	unidentified_Holophagae
Sandaracinaceae	2.4e-05	0.000137	7e-06	7e-06	0	4e-06	7e-06	0	Proteobacteria	Deltaproteobacteria	Myxococcales
unidentified_Acidimicrobiia	4.7e-05	5.3e-05	0	0	5e-06	2.8e-05	1.4e-05	4e-06	Actinobacteria	Acidimicrobiia	unidentified_Acidimicrobiia
Nocardioidaceae	1.2e-05	0.000124	1.1e-05	1.8e-05	3e-05	3.9e-05	7e-06	0	Actinobacteria	unidentified_Actinobacteria	Propionibacteriales
Dermabacteraceae	1.8e-05	0	4e-06	4e-06	0	0	3.2e-05	7e-06	Actinobacteria	unidentified_Actinobacteria	Micrococcales
Acidothermaceae	1.2e-05	0	0	7e-06	1.5e-05	2.8e-05	7e-06	4e-06	Actinobacteria	unidentified_Actinobacteria	Frankiales
Vibrionaceae	4.7e-05	4e-05	0	4e-06	5e-06	0	1.4e-05	1.1e-05	Proteobacteria	Gammaproteobacteria	Vibrionales
Rubritaleaceae	7.1e-05	0.00011	4e-06	4e-06	1e-05	1.1e-05	4.9e-05	1.1e-05	Verrucomicrobia	Verrucomicrobiae	Verrucomicrobiales
Spirosomaceae	2.4e-05	0.000106	0	0	0	0	0	0	Bacteroidetes	Bacteroidia	Cytophagales
Methanospirillaceae	2.4e-05	5.3e-05	0	0	0	0	0	0	Euryarchaeota	Methanomicrobia	Methanomicrobiales
Micropepsaceae	1.2e-05	6.6e-05	7e-06	7e-06	5e-06	1.1e-05	0	0	Proteobacteria	Alphaproteobacteria	Micropepsales
Iamiaceae	1.2e-05	9.7e-05	0	0	1.5e-05	1.1e-05	6e-05	1.4e-05	Actinobacteria	Acidimicrobiia	unidentified_Acidimicrobiia
Gemmataceae	2.9e-05	1.3e-05	0	0	0	0	4e-06	4e-06	Planctomycetes	Planctomycetacia	unidentified_Planctomycetacia
Pyrinomonadaceae	1.8e-05	9e-06	4e-06	0	0	2.8e-05	4e-06	2.1e-05	Acidobacteria	unidentified_Acidobacteria	unidentified_Acidobacteria
Desulfarculaceae	2.9e-05	0	0	7e-06	3e-05	1.1e-05	7e-06	0	Proteobacteria	Deltaproteobacteria	Desulfarculales
Longimicrobiaceae	6e-06	0	1.1e-05	1.1e-05	1.5e-05	1.8e-05	0	0	Gemmatimonadetes	Longimicrobia	Longimicrobiales
Cytophagaceae	6e-06	4e-06	0	4e-06	0	4e-06	1.8e-05	0	Bacteroidetes	Bacteroidia	Cytophagales
Cryptosporangiaceae	0	4e-06	0	0	0	0	6e-05	2.5e-05	Actinobacteria	unidentified_Actinobacteria	Frankiales
Oligoflexaceae	1.2e-05	0.00011	0	0	0	0	7e-06	4e-06	Proteobacteria	Deltaproteobacteria	Oligoflexales
Pseudonocardiaceae	0	4e-06	4e-06	2.1e-05	3e-05	1.4e-05	4e-06	7e-06	Actinobacteria	unidentified_Actinobacteria	Pseudonocardiales
Shewanellaceae	0	0	0	0	0	4e-06	7.8e-05	7e-06	Proteobacteria	Gammaproteobacteria	Alteromonadales
Leptospiraceae	2.4e-05	8.4e-05	0	0	0	0	0	0	Spirochaetes	unidentified_Spirochaetes	unidentified_Spirochaetes
Methanoregulaceae	6e-06	3.1e-05	0	0	1e-05	0	7e-06	1.4e-05	Euryarchaeota	Methanomicrobia	Methanomicrobiales
Pseudoalteromonadaceae	3.5e-05	0	1.1e-05	0	0	7e-06	7e-06	7e-06	Proteobacteria	Gammaproteobacteria	Alteromonadales
Archangiaceae	6e-06	4e-06	0	1.1e-05	3.5e-05	4e-06	7e-06	0	Proteobacteria	Deltaproteobacteria	Myxococcales
Gaiellaceae	6e-06	4e-06	4e-06	4e-06	1e-05	2.8e-05	1.1e-05	0	Actinobacteria	Thermoleophilia	Gaiellales
Mycobacteriaceae	0	9e-06	0	1.4e-05	2e-05	4e-06	0	0	Actinobacteria	unidentified_Actinobacteria	Corynebacteriales
unidentified_Solirubrobacterales	6e-06	4.9e-05	0	0	0	0	1.1e-05	7e-06	Actinobacteria	Thermoleophilia	Solirubrobacterales
Tepidisphaeraceae	2.4e-05	9e-06	0	0	0	0	0	0	Planctomycetes	Phycisphaerae	Tepidisphaerales
Ruaniaceae	0	0	0	0	1.5e-05	1.8e-05	0	0	Actinobacteria	unidentified_Actinobacteria	Micrococcales
Coxiellaceae	1.8e-05	3.1e-05	1.1e-05	4e-06	4.5e-05	2.5e-05	1.8e-05	7e-06	Proteobacteria	Gammaproteobacteria	unidentified_Gammaproteobacteria
Fibrobacteraceae	0	9e-06	0	4e-06	4.5e-05	2.8e-05	0	1.1e-05	Fibrobacteres	Fibrobacteria	Fibrobacterales
Geminicoccaceae	0	1.8e-05	0	0	0	1.4e-05	4e-06	0	Proteobacteria	Alphaproteobacteria	unidentified_Alphaproteobacteria
unidentified_Verrucomicrobiae	2.4e-05	3.1e-05	0	0	0	0	4e-06	0	Verrucomicrobia	Verrucomicrobiae	unidentified_Verrucomicrobiae
Anaplasmataceae	0	9e-06	4e-06	0	1e-05	2.8e-05	4e-06	0	Proteobacteria	Alphaproteobacteria	Rickettsiales
unidentified_Nitrososphaeria	0	0	0	0	0	1.4e-05	0	0	Thaumarchaeota	Nitrososphaeria	unidentified_Nitrososphaeria
Desulfuromonadaceae	0	0	0	0	0	1.4e-05	0	0	Proteobacteria	Deltaproteobacteria	Desulfuromonadales
Trueperaceae	0	0	4e-06	2.1e-05	1.5e-05	2.8e-05	0	4e-06	Deinococcus-Thermus	Deinococci	Deinococcales
Holosporaceae	0	3.1e-05	0	0	0	1.1e-05	2.8e-05	7e-06	Proteobacteria	Alphaproteobacteria	Holosporales
Chthoniobacteraceae	6e-06	3.1e-05	1.1e-05	0	5e-06	4e-06	7e-06	0	Verrucomicrobia	Verrucomicrobiae	Chthoniobacterales
Solirubrobacteraceae	0	3.5e-05	0	7e-06	1.5e-05	7e-06	0	0	Actinobacteria	Thermoleophilia	Solirubrobacterales
Micromonosporaceae	2.4e-05	0	4e-06	7e-06	4e-05	3.2e-05	0	7e-06	Actinobacteria	unidentified_Actinobacteria	Micromonosporales
Succinivibrionaceae	1.2e-05	0	4e-06	0	3.5e-05	2.8e-05	0	4e-06	Proteobacteria	Gammaproteobacteria	Aeromonadales
Phaselicystidaceae	1.2e-05	7.5e-05	4e-06	0	0	0	0	0	Proteobacteria	Deltaproteobacteria	Myxococcales
Caldicoprobacteraceae	0	0	4e-06	4e-06	3e-05	7e-06	0	0	Firmicutes	Clostridia	Clostridiales
Immundisolibacteraceae	1.8e-05	2.6e-05	0	0	0	0	0	0	Proteobacteria	Gammaproteobacteria	Immundisolibacterales
Syntrophorhabdaceae	1.2e-05	5.3e-05	0	7e-06	0	7e-06	0	0	Proteobacteria	Deltaproteobacteria	unidentified_Deltaproteobacteria
unidentified_Alteromonadales	0	1.8e-05	7e-06	0	2e-05	0	0	0	Proteobacteria	Gammaproteobacteria	Alteromonadales
Bogoriellaceae	1.8e-05	9e-06	0	0	0	4e-06	7e-06	4e-06	Actinobacteria	unidentified_Actinobacteria	Micrococcales
Geobacteraceae	1.8e-05	2.6e-05	4e-06	4e-06	2e-05	1.1e-05	0	4e-06	Proteobacteria	Deltaproteobacteria	Desulfuromonadales
Isosphaeraceae	0	0	0	0	0	0	2.8e-05	7e-06	Planctomycetes	Planctomycetacia	unidentified_Planctomycetacia
Limnochordaceae	0	0	7e-06	7e-06	2e-05	1.8e-05	4e-06	0	Firmicutes	Limnochordia	Limnochordales
Cryomorphaceae	0	4e-05	0	0	0	0	0	0	Bacteroidetes	Bacteroidia	Flavobacteriales
Dermatophilaceae	0	3.1e-05	0	0	0	0	0	0	Actinobacteria	unidentified_Actinobacteria	Micrococcales
Caldisericaceae	1.2e-05	1.8e-05	0	0	0	0	0	0	Caldiserica	Caldisericia	Caldisericales
unidentified_Actinomarinales	1.2e-05	1.8e-05	0	0	0	2.5e-05	0	1.1e-05	Actinobacteria	Acidimicrobiia	Actinomarinales
Desulfobacteraceae	0	2.2e-05	0	0	0	1.1e-05	0	0	Proteobacteria	Deltaproteobacteria	Desulfobacterales
unidentified_Anaerolineae	1.2e-05	3.5e-05	0	0	0	0	0	0	Chloroflexi	Anaerolineae	unidentified_Anaerolineae
unidentified_Ignavibacteriales	0	4.9e-05	0	0	0	0	0	0	Bacteroidetes	Ignavibacteria	Ignavibacteriales
Sporichthyaceae	1.8e-05	0	0	0	0	0	0	0	Actinobacteria	unidentified_Actinobacteria	Frankiales
unidentified_Dehalococcoidia	1.2e-05	4.9e-05	0	7e-06	2.5e-05	0	0	0	Chloroflexi	Dehalococcoidia	unidentified_Dehalococcoidia
Nakamurellaceae	0	0	1.1e-05	1.8e-05	1.5e-05	4e-06	1.4e-05	1.1e-05	Actinobacteria	unidentified_Actinobacteria	Frankiales
Simkaniaceae	1.2e-05	0	0	0	0	0	0	0	Chlamydiae	unidentified_Chlamydiae	Chlamydiales
Iodidimonadaceae	0	0	0	0	1.5e-05	4e-06	0	0	Proteobacteria	Alphaproteobacteria	Kordiimonadales
Gracilibacteraceae	0	0	0	0	0	0	1.8e-05	1.1e-05	Firmicutes	Clostridia	Clostridiales
Ktedonobacteraceae	0	0	0	4e-06	1.5e-05	4e-06	0	0	Chloroflexi	Ktedonobacteria	Ktedonobacterales
Chromobacteriaceae	0	0	0	0	5e-06	1.1e-05	0	0	Proteobacteria	Gammaproteobacteria	unidentified_Gammaproteobacteria
Porphyromonadaceae	0	0	0	0	0	4e-06	1.8e-05	7e-06	Bacteroidetes	Bacteroidia	Bacteroidales
unidentified_Rubrobacterales	0	0	0	0	5e-06	1.1e-05	0	0	Actinobacteria	Rubrobacteria	Rubrobacterales
unidentified_Oligoflexales	1.2e-05	1.3e-05	0	0	0	0	0	0	Proteobacteria	Deltaproteobacteria	Oligoflexales
Parvularculaceae	0	2.2e-05	4e-06	0	0	4e-06	0	4e-06	Proteobacteria	Alphaproteobacteria	Caulobacterales
Thioalkalispiraceae	0	0	0	0	1e-05	0	0	0	Proteobacteria	Gammaproteobacteria	unidentified_Gammaproteobacteria
Dermacoccaceae	0	0	7e-06	4e-06	0	7e-06	0	0	Actinobacteria	unidentified_Actinobacteria	Micrococcales
Opitutaceae	1.2e-05	1.3e-05	0	0	0	0	0	0	Verrucomicrobia	Verrucomicrobiae	Opitutales
Frankiaceae	0	0	4e-06	1.8e-05	2e-05	1.1e-05	4e-06	4e-06	Actinobacteria	unidentified_Actinobacteria	Frankiales
Elusimicrobiaceae	0	4e-06	0	0	0	7e-06	0	0	Elusimicrobia	unidentified_Elusimicrobia	Elusimicrobiales
Brevibacteriaceae	0	0	0	0	0	1.4e-05	0	0	Actinobacteria	unidentified_Actinobacteria	Micrococcales
Microcystaceae	0	0	0	7e-06	0	0	0	0	Cyanobacteria	unidentified_Cyanobacteria	Nostocales
Acholeplasmataceae	0	9e-06	0	0	0	4e-06	0	7e-06	Tenericutes	Mollicutes	Acholeplasmatales
Holophagaceae	1.8e-05	3.5e-05	0	4e-06	5e-06	0	0	0	Acidobacteria	Holophagae	Holophagales
Nostocaceae	0	0	0	4e-06	0	7e-06	0	0	Cyanobacteria	unidentified_Cyanobacteria	Nostocales
Pseudanabaenaceae	0	0	0	4e-06	1e-05	0	0	0	Cyanobacteria	unidentified_Cyanobacteria	unidentified_Cyanobacteria
unidentified_Myxococcales	0	1.3e-05	0	0	0	0	0	0	Proteobacteria	Deltaproteobacteria	Myxococcales
Rhodospirillaceae	0	1.8e-05	4e-06	0	0	4e-06	0	0	Proteobacteria	Alphaproteobacteria	Rhodospirillales
Rhodobiaceae	0	0	0	0	1e-05	0	0	0	Proteobacteria	Alphaproteobacteria	Rhizobiales
unidentified_Deltaproteobacteria	0	0	0	0	0	0	0	7e-06	Proteobacteria	Deltaproteobacteria	unidentified_Deltaproteobacteria
unidentified_Chromatiales	0	0	7e-06	0	0	4e-06	0	0	Proteobacteria	Gammaproteobacteria	Chromatiales
Woeseiaceae	0	0	4e-06	4e-06	1.5e-05	7e-06	7e-06	7e-06	Proteobacteria	Gammaproteobacteria	unidentified_Gammaproteobacteria
Cyclobacteriaceae	0	0	0	1.8e-05	0	0	0	0	Bacteroidetes	Bacteroidia	Cytophagales
Idiomarinaceae	1.2e-05	0	0	0	5e-06	0	0	0	Proteobacteria	Gammaproteobacteria	Alteromonadales
Syntrophobacteraceae	0	1.3e-05	0	7e-06	1e-05	1.4e-05	0	4e-06	Proteobacteria	Deltaproteobacteria	Syntrophobacterales
Cellvibrionaceae	0	0	0	0	2.5e-05	0	4e-06	0	Proteobacteria	Gammaproteobacteria	Cellvibrionales
Thiotrichaceae	0	1.3e-05	0	0	0	4e-06	0	0	Proteobacteria	Gammaproteobacteria	Thiotrichales
Gallionellaceae	0	9e-06	0	0	0	0	0	0	Proteobacteria	Gammaproteobacteria	unidentified_Gammaproteobacteria
Kineosporiaceae	0	0	0	0	0	7e-06	0	0	Actinobacteria	unidentified_Actinobacteria	Kineosporiales
Nitrosopumilaceae	0	4e-06	0	0	1.5e-05	4e-06	4e-06	0	Thaumarchaeota	Nitrososphaeria	Nitrosopumilales
Porticoccaceae	0	0	0	1.1e-05	1e-05	4e-06	0	0	Proteobacteria	Gammaproteobacteria	Cellvibrionales
Roseiflexaceae	0	0	0	4e-06	2e-05	0	0	0	Chloroflexi	Chloroflexia	Chloroflexales
unidentified_Cardiobacteriales	0	0	0	0	0	0	1.1e-05	4e-06	Proteobacteria	Gammaproteobacteria	Cardiobacteriales
Methylophilaceae	0	0	0	4e-06	0	4e-06	0	0	Proteobacteria	Gammaproteobacteria	unidentified_Gammaproteobacteria
Puniceicoccaceae	6e-06	0	0	0	0	0	0	0	Verrucomicrobia	Verrucomicrobiae	Opitutales
Thermaceae	0	0	0	4e-06	0	0	0	0	Deinococcus-Thermus	Deinococci	Thermales
unidentified_Elusimicrobia	0	0	0	0	0	4e-06	0	0	Elusimicrobia	unidentified_Elusimicrobia	unidentified_Elusimicrobia
Balneolaceae	0	0	4e-06	0	0	4e-06	0	0	Bacteroidetes	Rhodothermia	Balneolales
Bacteriovoracaceae	6e-06	1.3e-05	0	0	0	0	0	0	Proteobacteria	Deltaproteobacteria	Bdellovibrionales
Calditrichaceae	0	4e-06	0	0	0	0	0	0	Calditrichaeota	unidentified_Calditrichaeota	Calditrichales
Parachlamydiaceae	6e-06	4e-06	0	0	0	0	0	0	Chlamydiae	unidentified_Chlamydiae	Chlamydiales
Ectothiorhodospiraceae	0	0	0	0	0	4e-06	0	0	Proteobacteria	Gammaproteobacteria	unidentified_Gammaproteobacteria
unidentified_Rickettsiales	0	0	0	0	0	4e-06	0	0	Proteobacteria	Alphaproteobacteria	Rickettsiales
Rhodothermaceae	0	0	0	0	5e-06	0	0	0	Bacteroidetes	Rhodothermia	Rhodothermales
Kangiellaceae	0	0	7e-06	0	0	0	0	0	Proteobacteria	Gammaproteobacteria	Oceanospirillales
Euzebyaceae	0	0	0	0	0	0	0	0	Actinobacteria	Nitriliruptoria	Euzebyales
Listeriaceae	0	0	0	0	0	0	0	0	Firmicutes	Bacilli	Bacillales
Solimonadaceae	0	0	0	0	0	0	0	0	Proteobacteria	Gammaproteobacteria	Salinisphaerales
Sneathiellaceae	0	0	0	0	0	0	0	0	Proteobacteria	Alphaproteobacteria	Sneathiellales
Others	0.048629	0.090903	0.01019	0.012514	0.1266	0.019224	0.009399	0.005054
