# Supplementary material for: Characteristics of intestinal microbiota in C57BL/6 mice with non-alcoholic fatty liver induced by high-fat diet
Source: Front Microbiol. 2022 Dec 22;13:1051200. doi: 10.3389/fmicb.2022.1051200 (PMC9813237; doi:10.3389/fmicb.2022.1051200)
Supplement: Supplementary file 4 [file Table_4.XLSX]

## Sheet: otu_table_group.g.relative
Table S4: Relative abundance of bacteria at genus level
Taxonomy	NA.je	NA.il	NA.ce	NA.co	CK.je	CK.il	CK.ce	CK.co	Phylum	Class	Order	Family
Romboutsia	0.086386	0.169026	0.01286	0.017105	0.005818	0.007445	0.000339	0.000569	Firmicutes	Clostridia	Clostridiales	Peptostreptococcaceae
unidentified_Enterobacteriaceae	0.005686	0.006962	0.001204	0.00137	0.107255	0.013079	0.004503	0.000473	Proteobacteria	Gammaproteobacteria	Enterobacteriales	Enterobacteriaceae
Allobaculum	0.010672	0.000636	0.010084	0.008385	0.138013	0.169505	0.063741	0.034429	Firmicutes	Erysipelotrichia	Erysipelotrichales	Erysipelotrichaceae
Akkermansia	0.060608	0.000318	0.000498	0.000403	0.008951	0.017953	0.047646	0.086582	Verrucomicrobia	Verrucomicrobiae	Verrucomicrobiales	Akkermansiaceae
Desulfovibrio	0.049694	0.003532	0.156561	0.046724	0.02713	0.057369	0.035235	0.004178	Proteobacteria	Deltaproteobacteria	Desulfovibrionales	Desulfovibrionaceae
Faecalibaculum	0.074453	0.010534	0.070042	0.075587	0.005868	0.03005	0.00226	0.001141	Firmicutes	Erysipelotrichia	Erysipelotrichales	Erysipelotrichaceae
Lactobacillus	0.022428	0.022375	0.020821	0.040077	0.035007	0.046021	0.010981	0.024851	Firmicutes	Bacilli	Lactobacillales	Lactobacillaceae
Bacteroides	0.051755	0.026317	0.007135	0.031046	0.073808	0.066273	0.005432	0.007859	Bacteroidetes	Bacteroidia	Bacteroidales	Bacteroidaceae
Candidatus_Arthromitus	0.0002	2.6e-05	3.9e-05	2.1e-05	6.6e-05	0.027828	6e-05	1.1e-05	Firmicutes	Clostridia	Clostridiales	unidentified_Clostridiales
Odoribacter	0.00063	0.000159	0.007399	0.064066	0.001383	0.002116	0.005192	0.006358	Bacteroidetes	Bacteroidia	Bacteroidales	Marinifilaceae
unidentified_Lachnospiraceae	0.053533	0.022136	0.100067	0.028001	0.024804	0.016823	0.035192	0.005054	Firmicutes	Clostridia	Clostridiales	Lachnospiraceae
Helicobacter	0.000748	0.000185	0.067598	0.037096	0.001589	0.001861	0.013715	0.010476	unidentified_Bacteria	unidentified_Bacteria	Campylobacterales	Helicobacteraceae
Ileibacterium	0.006611	0.000256	0.017614	0.008399	0.000479	0.001392	5.3e-05	6.7e-05	Firmicutes	Erysipelotrichia	Erysipelotrichales	Erysipelotrichaceae
Agathobacter	0.006564	0.02279	0.006004	0.007216	0.044376	0.045202	0.00035	0.000353	Firmicutes	Clostridia	Clostridiales	Lachnospiraceae
Blautia	0.015835	0.035598	0.049412	0.024328	0.007301	0.007421	0.003988	0.000336	Firmicutes	Clostridia	Clostridiales	Lachnospiraceae
Alistipes	0.008082	0.004035	0.02146	0.042857	0.003244	0.003751	0.003698	0.0054	Bacteroidetes	Bacteroidia	Bacteroidales	Rikenellaceae
Parabacteroides	0.013975	0.003417	0.002253	0.020298	0.003305	0.002532	0.002324	0.010645	Bacteroidetes	Bacteroidia	Bacteroidales	Tannerellaceae
Dubosiella	0.005704	0.016693	0.022601	0.014922	0.004284	0.010575	0.002928	0.003073	Firmicutes	Erysipelotrichia	Erysipelotrichales	Erysipelotrichaceae
Candidatus_Saccharimonas	0.015541	0.000715	0.008123	0.015375	0.002604	0.007022	0.004786	0.00498	unidentified_Bacteria	unidentified_Bacteria	unidentified_Bacteria	unidentified_Bacteria
Parasutterella	0.002249	0.003461	0.001611	0.002017	0.013992	0.018783	0.001604	0.003203	Proteobacteria	Gammaproteobacteria	unidentified_Gammaproteobacteria	Burkholderiaceae
Faecalibacterium	0.011779	0.023187	0.002967	0.002988	0.020864	0.021358	0.000346	0.000275	Firmicutes	Clostridia	Clostridiales	Ruminococcaceae
Catenibacterium	0.000377	0.014437	0	0	1e-05	7e-06	4e-06	0	Firmicutes	Erysipelotrichia	Erysipelotrichales	Erysipelotrichaceae
Rikenella	0.000259	1.3e-05	0.00048	0.013616	0.000419	0.000424	0.000989	0.000759	Bacteroidetes	Bacteroidia	Bacteroidales	Rikenellaceae
Lachnoclostridium	0.015464	0.006631	0.020948	0.007357	0.008608	0.011189	0.013481	0.004973	Firmicutes	Clostridia	Clostridiales	Lachnospiraceae
Muribaculum	0.000648	2.2e-05	0.000403	0.001236	0.00277	0.003596	0.00961	0.028263	Bacteroidetes	Bacteroidia	Bacteroidales	Muribaculaceae
unidentified_Ruminococcaceae	0.016518	0.012238	0.017497	0.009158	0.01107	0.011394	0.00818	0.00379	Firmicutes	Clostridia	Clostridiales	Ruminococcaceae
Roseburia	0.009177	0.003404	0.00219	0.001706	0.010742	0.010285	0.003299	0.000261	Firmicutes	Clostridia	Clostridiales	Lachnospiraceae
Lachnospira	0.00302	0.001792	0.002532	0.00237	0.013775	0.01358	9.9e-05	0.000131	Firmicutes	Clostridia	Clostridiales	Lachnospiraceae
Anaerotruncus	0.000159	0.00011	0.008212	0.002578	0.000938	0.000629	0.00041	9.5e-05	Firmicutes	Clostridia	Clostridiales	Ruminococcaceae
Alloprevotella	0.000418	0.000181	0.000131	0.000371	0.000348	0.00029	0.001261	0.008099	Bacteroidetes	Bacteroidia	Bacteroidales	Prevotellaceae
Staphylococcus	0.006852	0.000861	0.000473	0.000713	0.001357	0.002349	0.000371	0.000371	Firmicutes	Bacilli	Bacillales	Staphylococcaceae
Anaerostipes	0.00209	0.008216	3.5e-05	3.9e-05	0.000172	8.8e-05	5.3e-05	3.5e-05	Firmicutes	Clostridia	Clostridiales	Lachnospiraceae
Enterorhabdus	0.00385	0.004419	0.009981	0.008572	0.003714	0.016939	0.004927	0.002409	Actinobacteria	Coriobacteriia	Coriobacteriales	Eggerthellaceae
Bilophila	0.00684	0.000344	0.000576	0.000879	0.000177	0.000477	4.6e-05	0.000166	Proteobacteria	Deltaproteobacteria	Desulfovibrionales	Desulfovibrionaceae
Barnesiella	0.005015	0.000318	0	4e-06	1e-05	1.4e-05	4e-06	1.1e-05	Bacteroidetes	Bacteroidia	Bacteroidales	Barnesiellaceae
unidentified_Clostridiales	0.011667	0.017713	0.010666	0.012122	0.0033	0.004648	0.002275	0.001219	Firmicutes	Clostridia	Clostridiales	unidentified_Clostridiales
Candidatus_Competibacter	0.004144	0.014481	0.000152	0	0	9.9e-05	7e-06	0.00018	Proteobacteria	Gammaproteobacteria	unidentified_Gammaproteobacteria	Competibacteraceae
Fusicatenibacter	0.001801	0.00747	0.00018	0.000166	0.000873	0.000777	4.9e-05	3.2e-05	Firmicutes	Clostridia	Clostridiales	Lachnospiraceae
Enterococcus	0.002225	0.002547	0.000682	0.000505	0.004798	0.012598	0.000449	0.000215	Firmicutes	Bacilli	Lactobacillales	Enterococcaceae
Bifidobacterium	0.006599	0.016243	0.000735	0.000685	0.005631	0.006629	0.000328	0.001243	Actinobacteria	unidentified_Actinobacteria	Bifidobacteriales	Bifidobacteriaceae
Dialister	0.001784	0.003236	0.000809	0.000939	0.007896	0.007541	4.6e-05	4.9e-05	Firmicutes	Negativicutes	Selenomonadales	Veillonellaceae
Holdemanella	0.000265	0.005691	1.4e-05	6e-05	0.000177	0.000208	1.1e-05	0	Firmicutes	Erysipelotrichia	Erysipelotrichales	Erysipelotrichaceae
Raoultella	0.000783	0.004057	1.4e-05	2.1e-05	4.5e-05	4.9e-05	3.2e-05	1.4e-05	Proteobacteria	Gammaproteobacteria	Enterobacteriales	Enterobacteriaceae
Streptococcus	0.007494	0.006887	0.001554	0.001155	0.000701	0.002176	0.000237	0.000265	Firmicutes	Bacilli	Lactobacillales	Streptococcaceae
Mucispirillum	5.9e-05	3.1e-05	0.002515	0.003588	0.000172	0.000367	0.000583	2.5e-05	Deferribacteres	unidentified_Deferribacteres	Deferribacterales	Deferribacteraceae
Dorea	0.001801	0.007121	2.5e-05	2.8e-05	0.000167	0.000162	2.1e-05	4e-06	Firmicutes	Clostridia	Clostridiales	Lachnospiraceae
Terrimonas	0.003267	0.00724	9.5e-05	0	0	1.8e-05	0	3.5e-05	Bacteroidetes	Bacteroidia	Chitinophagales	Chitinophagaceae
unidentified_Cyanobacteria	0.003656	0.002773	7.1e-05	0.000106	2.5e-05	8.1e-05	0.000117	4.2e-05	Cyanobacteria	unidentified_Cyanobacteria	unidentified_Cyanobacteria	unidentified_Cyanobacteria
Megamonas	0.001348	0.003726	0.00024	0.000297	0.00218	0.001752	6.4e-05	2.8e-05	Firmicutes	Negativicutes	Selenomonadales	Veillonellaceae
Intestinimonas	0.00096	0.000455	0.004302	0.002903	0.000954	0.001413	0.004733	0.000837	Firmicutes	Clostridia	Clostridiales	Ruminococcaceae
Ottowia	0.002384	0.008212	5.3e-05	1.1e-05	1.5e-05	9.5e-05	4e-06	7.4e-05	Proteobacteria	Gammaproteobacteria	unidentified_Gammaproteobacteria	Burkholderiaceae
Erysipelatoclostridium	0.000389	0.000344	0.000777	0.000516	0.005792	0.007784	0.002412	0.00119	Firmicutes	Erysipelotrichia	Erysipelotrichales	Erysipelotrichaceae
Ruminiclostridium	0.001536	0.000344	0.002469	0.005651	0.000373	0.000947	0.001596	0.000735	Firmicutes	Clostridia	Clostridiales	Ruminococcaceae
Subdoligranulum	0.003367	0.004887	0.000109	0.000127	0.000484	0.0006	6.4e-05	4.2e-05	Firmicutes	Clostridia	Clostridiales	Ruminococcaceae
Oscillibacter	0.001595	0.000468	0.003564	0.003846	0.001458	0.001649	0.000996	0.000173	Firmicutes	Clostridia	Clostridiales	Ruminococcaceae
unidentified_Bacteria	0.002296	0.004693	1.4e-05	0	0	2.1e-05	5.3e-05	6.4e-05	unidentified_Bacteria	unidentified_Bacteria	unidentified_Bacteria	unidentified_Bacteria
Paraprevotella	0.002202	7.5e-05	1.4e-05	1.1e-05	3.5e-05	3.5e-05	0.000579	0.000689	Bacteroidetes	Bacteroidia	Bacteroidales	Prevotellaceae
Citrobacter	0.000636	0.002203	0	7e-06	1.5e-05	8.1e-05	3.2e-05	0	Proteobacteria	Gammaproteobacteria	Enterobacteriales	Enterobacteriaceae
unidentified_Sphingobacteriales	0.002001	0.005929	0.000219	0	0	3.5e-05	0	7.1e-05	Bacteroidetes	Bacteroidia	Sphingobacteriales	unidentified_Sphingobacteriales
Rhodoferax	0.001919	0.005885	3.5e-05	0	0	4.6e-05	1.4e-05	5.7e-05	Proteobacteria	Gammaproteobacteria	unidentified_Gammaproteobacteria	Burkholderiaceae
unidentified_Ignavibacteria	0.001007	0.005501	5.7e-05	0	0	2.5e-05	0	3.5e-05	Bacteroidetes	Ignavibacteria	unidentified_Ignavibacteria	unidentified_Ignavibacteria
unidentified_Burkholderiaceae	0.002037	5.7e-05	7e-06	1.1e-05	0.000141	3.9e-05	2.1e-05	0	Proteobacteria	Gammaproteobacteria	unidentified_Gammaproteobacteria	Burkholderiaceae
Buchnera	1.8e-05	0	0	0	0.001599	0	0	0	Proteobacteria	Gammaproteobacteria	Enterobacteriales	Enterobacteriaceae
Ferruginibacter	0.001819	0.004349	6e-05	0	1e-05	1.4e-05	0	5.7e-05	Bacteroidetes	Bacteroidia	Chitinophagales	Chitinophagaceae
Arcobacter	0.00176	0.004062	3.2e-05	1.4e-05	0	1.8e-05	0	1.8e-05	unidentified_Bacteria	unidentified_Bacteria	Campylobacterales	unidentified_Campylobacterales
Aeromonas	0.001566	0.005633	5.7e-05	7e-06	5.6e-05	7.8e-05	0.00035	0.00012	Proteobacteria	Gammaproteobacteria	Aeromonadales	Aeromonadaceae
Mycoplasma	0.001666	8.8e-05	4e-06	4e-06	0	7e-06	4e-06	0	Tenericutes	Mollicutes	Mycoplasmatales	Mycoplasmataceae
Novosphingobium	0.00146	0.005179	8.1e-05	0	5e-06	7.4e-05	1.4e-05	9.2e-05	Proteobacteria	Alphaproteobacteria	Sphingomonadales	Sphingomonadaceae
Lactococcus	0.002425	0.001099	0.000166	0.000311	8.6e-05	0.000251	7e-06	4.2e-05	Firmicutes	Bacilli	Lactobacillales	Streptococcaceae
unidentified_Chloroflexi	0.00156	0.004207	4.9e-05	1.8e-05	3.5e-05	5.7e-05	0	6.4e-05	Chloroflexi	unidentified_Chloroflexi	unidentified_Chloroflexi	unidentified_Chloroflexi
Sutterella	0.000936	0.002009	1.4e-05	3.2e-05	5.6e-05	8.8e-05	0	0	Proteobacteria	Gammaproteobacteria	unidentified_Gammaproteobacteria	Burkholderiaceae
unidentified_Nitrospiraceae	0.001307	0.003885	4.2e-05	0	0	2.5e-05	4e-06	3.9e-05	Nitrospirae	Nitrospira	Nitrospirales	Nitrospiraceae
Collinsella	0.000465	0.001832	4.6e-05	1.4e-05	0.000156	7.4e-05	1.1e-05	7e-06	Actinobacteria	Coriobacteriia	Coriobacteriales	Coriobacteriaceae
unidentified_Erysipelotrichaceae	0.00156	0.001541	0	7e-06	3.5e-05	5.7e-05	0.002034	0.000396	Firmicutes	Erysipelotrichia	Erysipelotrichales	Erysipelotrichaceae
Aquabacterium	0.001036	0.003792	3.2e-05	0	5e-06	1.1e-05	0	3.5e-05	Proteobacteria	Gammaproteobacteria	unidentified_Gammaproteobacteria	Burkholderiaceae
Candidatus_Accumulibacter	0.001089	0.00385	3.9e-05	0	0	1.4e-05	0	3.9e-05	Proteobacteria	Gammaproteobacteria	unidentified_Gammaproteobacteria	Rhodocyclaceae
Dokdonella	0.000889	0.004	6e-05	0	0	3.9e-05	0	5.3e-05	Proteobacteria	Gammaproteobacteria	Xanthomonadales	Rhodanobacteraceae
Haemophilus	0.001248	0.00102	1.8e-05	1.8e-05	7.6e-05	3.2e-05	8.8e-05	8.5e-05	Proteobacteria	Gammaproteobacteria	Pasteurellales	Pasteurellaceae
Tyzzerella	0.000583	0.000689	0.000713	0.00195	0.000545	0.000858	1.8e-05	3.5e-05	Firmicutes	Clostridia	Clostridiales	Lachnospiraceae
Rhodobacter	0.000912	0.003192	3.2e-05	2.8e-05	5e-06	3.9e-05	0.000565	0.000205	Proteobacteria	Alphaproteobacteria	Rhodobacterales	Rhodobacteraceae
Enterobacter	0.000595	0.001263	2.5e-05	3.2e-05	0.000131	0.000102	6.4e-05	3.9e-05	Proteobacteria	Gammaproteobacteria	Enterobacteriales	Enterobacteriaceae
Sphingomonas	0.000212	0.000322	0.000184	0.000279	0.001388	0.000858	7.4e-05	7.4e-05	Proteobacteria	Alphaproteobacteria	Sphingomonadales	Sphingomonadaceae
Stenotrophobacter	0.00096	0.003241	2.8e-05	0	0	7e-06	0	3.9e-05	Acidobacteria	unidentified_Acidobacteria	unidentified_Acidobacteria	unidentified_Acidobacteria
unidentified_Saprospiraceae	0.000995	0.001285	1.1e-05	0	0	4e-06	0	1.1e-05	Bacteroidetes	Bacteroidia	Chitinophagales	Saprospiraceae
Laribacter	0.00093	2.6e-05	0	0	0	0	0	0	Proteobacteria	Gammaproteobacteria	unidentified_Gammaproteobacteria	unidentified_Gammaproteobacteria
Candidatus_Stoquefichus	2.4e-05	3.1e-05	0.000148	9.2e-05	0.000853	0.001604	0.001105	0.000434	Firmicutes	Erysipelotrichia	Erysipelotrichales	Erysipelotrichaceae
Tetrasphaera	0.000624	0.00238	2.1e-05	0	4e-05	2.8e-05	7e-06	5.7e-05	Actinobacteria	unidentified_Actinobacteria	Micrococcales	Intrasporangiaceae
Methylocystis	0.0005	0.002181	2.1e-05	0	1.5e-05	3.2e-05	1.1e-05	4.6e-05	Proteobacteria	Alphaproteobacteria	Rhizobiales	Beijerinckiaceae
Aurantimicrobium	6e-06	0	0	0	5e-06	1.4e-05	0.001091	0.00066	Actinobacteria	unidentified_Actinobacteria	Micrococcales	Microbacteriaceae
Butyricimonas	0.000801	0.000128	2.5e-05	3.2e-05	0.000151	0.000134	1.1e-05	7e-06	Bacteroidetes	Bacteroidia	Bacteroidales	Marinifilaceae
unidentified_Flavobacteriales	0.000642	0.001505	2.5e-05	4e-06	1.5e-05	7e-06	0	1.4e-05	Bacteroidetes	Bacteroidia	Flavobacteriales	unidentified_Flavobacteriales
Lautropia	0.00063	0.001956	1.4e-05	0	1e-05	3.2e-05	1.8e-05	3.5e-05	Proteobacteria	Gammaproteobacteria	unidentified_Gammaproteobacteria	Burkholderiaceae
Paeniclostridium	0.000253	0.000786	4.9e-05	6e-05	0.000242	0.00018	1.8e-05	0	Firmicutes	Clostridia	Clostridiales	Peptostreptococcaceae
Phascolarctobacterium	0.000494	0.001276	2.8e-05	4.2e-05	0.000232	0.000258	1.8e-05	1.1e-05	Firmicutes	Negativicutes	Selenomonadales	Acidaminococcaceae
Macellibacteroides	0.000701	0.00128	7.1e-05	0	0	1.1e-05	1.1e-05	3.2e-05	Bacteroidetes	Bacteroidia	Bacteroidales	Tannerellaceae
Gemmobacter	0.00013	0.00049	4e-06	0	0	4e-06	0.001077	0.000367	Proteobacteria	Alphaproteobacteria	Rhodobacterales	Rhodobacteraceae
Marinococcus	0	0	0	0	0	0	0.000374	1.4e-05	Firmicutes	Bacilli	Bacillales	Bacillaceae
Dechloromonas	0.000341	0.001453	7e-06	0	0	1.4e-05	1.4e-05	1.4e-05	Proteobacteria	Gammaproteobacteria	unidentified_Gammaproteobacteria	Rhodocyclaceae
Proteocatella	0.000294	0.002004	4.6e-05	0	0	2.8e-05	4e-06	4.6e-05	Firmicutes	Clostridia	Clostridiales	Peptostreptococcaceae
Cetobacterium	2.9e-05	2.2e-05	6e-05	8.5e-05	0.000989	0.000848	0.00089	0.000332	Fusobacteria	Fusobacteriia	Fusobacteriales	Fusobacteriaceae
Comamonas	0.000418	0.001492	1.4e-05	0	0	1.8e-05	0	7e-06	Proteobacteria	Gammaproteobacteria	unidentified_Gammaproteobacteria	Burkholderiaceae
Hyphomicrobium	0.000436	0.001585	2.8e-05	1.8e-05	1e-05	3.9e-05	0.000191	8.5e-05	Proteobacteria	Alphaproteobacteria	Rhizobiales	Hyphomicrobiaceae
unidentified_Gammaproteobacteria	0.000371	0.001558	3.2e-05	0	3e-05	6e-05	0.00012	7.4e-05	Proteobacteria	Gammaproteobacteria	unidentified_Gammaproteobacteria	unidentified_Gammaproteobacteria
Defluviimonas	0.000418	0.001413	7e-06	7e-06	4.5e-05	3.5e-05	1.8e-05	1.4e-05	Proteobacteria	Alphaproteobacteria	Rhodobacterales	Rhodobacteraceae
unidentified_Christensenellaceae	0.000453	0.0017	2.1e-05	2.1e-05	5e-06	2.1e-05	7e-06	2.1e-05	Firmicutes	Clostridia	Clostridiales	Christensenellaceae
Dielma	0	0	0	0	0	0	0.00054	0.000131	Firmicutes	Erysipelotrichia	Erysipelotrichales	Erysipelotrichaceae
Paludibacter	0.000412	0.00121	7.8e-05	0	0	1.1e-05	5.3e-05	2.8e-05	Bacteroidetes	Bacteroidia	Bacteroidales	Paludibacteraceae
Acinetobacter	0.000618	0.001369	7.1e-05	0.000102	0.000262	0.000184	7.1e-05	3.5e-05	Proteobacteria	Gammaproteobacteria	Pseudomonadales	Moraxellaceae
Bdellovibrio	0.000371	0.000896	4e-06	0	0	7e-06	1.1e-05	2.5e-05	Proteobacteria	Deltaproteobacteria	Bdellovibrionales	Bdellovibrionaceae
unidentified_Prevotellaceae	0.000665	0.000993	3.5e-05	3.2e-05	0.000187	0.00017	1.1e-05	2.1e-05	Bacteroidetes	Bacteroidia	Bacteroidales	Prevotellaceae
Butyricicoccus	0.00093	0.001408	0.000134	0.00018	0.000399	0.000438	0.000389	4.6e-05	Firmicutes	Clostridia	Clostridiales	Ruminococcaceae
Leptolinea	0.000359	0.000887	1.1e-05	0	0	1.1e-05	0	1.4e-05	Chloroflexi	Anaerolineae	Anaerolineales	Anaerolineaceae
Haliangium	0.000141	0.001007	4.2e-05	1.8e-05	5.6e-05	3.9e-05	0	1.4e-05	Proteobacteria	Deltaproteobacteria	Myxococcales	Haliangiaceae
Thauera	0.000336	0.000958	2.1e-05	0	5e-06	1.4e-05	0	7e-06	Proteobacteria	Gammaproteobacteria	unidentified_Gammaproteobacteria	Rhodocyclaceae
Kocuria	3.5e-05	4e-06	1.8e-05	4e-06	2e-05	1.8e-05	0.000307	1.4e-05	Actinobacteria	unidentified_Actinobacteria	Micrococcales	Micrococcaceae
Acidibacter	0.000341	0.001174	4.2e-05	2.1e-05	4.5e-05	4.2e-05	1.4e-05	1.4e-05	Proteobacteria	Gammaproteobacteria	unidentified_Gammaproteobacteria	unidentified_Gammaproteobacteria
Papillibacter	5.3e-05	4e-06	0.000791	0.000392	5.6e-05	8.8e-05	0.000247	2.1e-05	Firmicutes	Clostridia	Clostridiales	Ruminococcaceae
Niabella	0.000318	0.000583	7e-06	0	0	0	0	7e-06	Bacteroidetes	Bacteroidia	Chitinophagales	Chitinophagaceae
Aerococcus	0.000383	0.000389	0.000109	0.000113	3e-05	0.000152	6.7e-05	2.8e-05	Firmicutes	Bacilli	Lactobacillales	Aerococcaceae
Luteibacter	4.7e-05	2.6e-05	0.000152	0.000251	0.000484	0.000247	7e-06	4e-06	Proteobacteria	Gammaproteobacteria	Xanthomonadales	Rhodanobacteraceae
Brevundimonas	0.000235	0.001024	3.9e-05	7.8e-05	0.000167	0.00012	0.000212	0.000159	Proteobacteria	Alphaproteobacteria	Caulobacterales	Caulobacteraceae
Microbacterium	6e-06	2.6e-05	7e-06	1.1e-05	2.5e-05	1.1e-05	0.000286	0.000191	Actinobacteria	unidentified_Actinobacteria	Micrococcales	Microbacteriaceae
Acidovorax	0.000306	0.000848	4e-06	4e-06	0	4e-06	4e-06	1.8e-05	Proteobacteria	Gammaproteobacteria	unidentified_Gammaproteobacteria	Burkholderiaceae
Bosea	5.9e-05	0.000102	1.1e-05	0	0	4e-06	0.000477	0.000134	Proteobacteria	Alphaproteobacteria	Rhizobiales	Beijerinckiaceae
Flavonifractor	0.000141	0.000269	0.000131	0.000124	0.000399	0.000463	3.5e-05	4e-06	Firmicutes	Clostridia	Clostridiales	Ruminococcaceae
Fusobacterium	0.000212	0.000406	1.4e-05	4e-06	0.000101	5.7e-05	1.1e-05	0	Fusobacteria	Fusobacteriia	Fusobacteriales	Fusobacteriaceae
Sulfuritalea	0.000277	0.000689	0	0	0	0	0	0	Proteobacteria	Gammaproteobacteria	unidentified_Gammaproteobacteria	Rhodocyclaceae
Micrococcus	6e-06	0	7e-06	4e-06	5e-05	4.6e-05	0.000215	6e-05	Actinobacteria	unidentified_Actinobacteria	Micrococcales	Micrococcaceae
Afipia	0.000165	0.00094	4.2e-05	2.1e-05	8.6e-05	6.4e-05	5.3e-05	3.2e-05	Proteobacteria	Alphaproteobacteria	Rhizobiales	Xanthobacteraceae
Trichococcus	0.000341	0.000786	1.1e-05	0	5e-06	2.8e-05	4e-06	2.8e-05	Firmicutes	Bacilli	Lactobacillales	Carnobacteriaceae
Sedimentibacter	0.000259	4e-06	0	0	0	1.1e-05	1.1e-05	3.9e-05	Firmicutes	Clostridia	Clostridiales	unidentified_Clostridiales
Cupriavidus	0.000247	9e-06	2.8e-05	3.5e-05	0.000116	4.9e-05	0	0	Proteobacteria	Gammaproteobacteria	unidentified_Gammaproteobacteria	Burkholderiaceae
Acetatifactor	0.000524	2.6e-05	0.00029	0.000134	3e-05	3.5e-05	2.8e-05	1.4e-05	Firmicutes	Clostridia	Clostridiales	Lachnospiraceae
Mesorhizobium	0.000165	0.000839	1.1e-05	0	0	7e-06	2.1e-05	1.4e-05	Proteobacteria	Alphaproteobacteria	Rhizobiales	Rhizobiaceae
unidentified_Rikenellaceae	0.000241	0.000406	4.2e-05	7e-06	2e-05	3.5e-05	3.5e-05	3.9e-05	Bacteroidetes	Bacteroidia	Bacteroidales	Rikenellaceae
Megasphaera	0.000241	0.000291	8.8e-05	6e-05	0.000464	0.000491	4e-06	7e-06	Firmicutes	Negativicutes	Selenomonadales	Veillonellaceae
Roseomonas	0.000135	0.000786	1.1e-05	0	5e-06	0	0.000321	9.2e-05	Proteobacteria	Alphaproteobacteria	unidentified_Alphaproteobacteria	Acetobacteraceae
Candidatus_Berkiella	0.000235	0.00079	1.4e-05	0	0	1.1e-05	0	4e-06	Proteobacteria	Gammaproteobacteria	unidentified_Gammaproteobacteria	unidentified_Gammaproteobacteria
Nannocystis	0.000177	0.000781	4e-06	4e-06	5e-06	1.8e-05	0	7e-06	Proteobacteria	Deltaproteobacteria	Myxococcales	Nannocystaceae
Veillonella	0.000324	0.000552	5.7e-05	4.9e-05	0.000227	0.000385	7e-06	1.8e-05	Firmicutes	Negativicutes	Selenomonadales	Veillonellaceae
Methylobacterium	0.000265	1.8e-05	2.1e-05	2.1e-05	5e-05	0.000155	2.1e-05	2.8e-05	Proteobacteria	Alphaproteobacteria	Rhizobiales	Beijerinckiaceae
Nitrosomonas	0.000218	0.000773	7e-06	0	0	4e-06	4e-06	7e-06	Proteobacteria	Gammaproteobacteria	unidentified_Gammaproteobacteria	Nitrosomonadaceae
unidentified_Rhizobiales	0.000171	0.000737	7e-06	0	0	1.1e-05	7e-06	1.1e-05	Proteobacteria	Alphaproteobacteria	Rhizobiales	unidentified_Rhizobiales
Reyranella	0.000153	0.000751	4e-06	2.8e-05	5e-06	4.2e-05	0.000194	6e-05	Proteobacteria	Alphaproteobacteria	unidentified_Alphaproteobacteria	unidentified_Alphaproteobacteria
Proteiniphilum	1.2e-05	1.8e-05	0	1.4e-05	1.5e-05	1.8e-05	1.1e-05	0.000141	Bacteroidetes	Bacteroidia	Bacteroidales	unidentified_Bacteroidales
Marvinbryantia	0.000283	0.000203	0.000441	0.000325	0.000343	0.000565	0.000346	0.000109	Firmicutes	Clostridia	Clostridiales	Lachnospiraceae
Sphaerisporangium	2.9e-05	2.6e-05	0.000117	0.000177	0.000409	0.000198	1.4e-05	4e-06	Actinobacteria	unidentified_Actinobacteria	Streptosporangiales	Streptosporangiaceae
Desulfomicrobium	0.000159	0.000556	4e-06	0	0	4e-06	0	2.8e-05	Proteobacteria	Deltaproteobacteria	Desulfovibrionales	Desulfomicrobiaceae
Devosia	0.000218	0.00068	3.5e-05	3.5e-05	0.000106	4.9e-05	7.4e-05	4.2e-05	Proteobacteria	Alphaproteobacteria	Rhizobiales	unidentified_Rhizobiales
Lentimicrobium	0.000182	0.000693	2.8e-05	0	0	0	0	4e-06	Bacteroidetes	Bacteroidia	Sphingobacteriales	Lentimicrobiaceae
Proteiniclasticum	0.000124	0.000631	7e-06	4e-06	1e-05	0	0	4e-06	Firmicutes	Clostridia	Clostridiales	unidentified_Clostridiales
unidentified_Corynebacteriaceae	0.000283	1.3e-05	3.5e-05	5.3e-05	0.000267	0.000166	5.7e-05	3.9e-05	Actinobacteria	unidentified_Actinobacteria	Corynebacteriales	Corynebacteriaceae
Chitinivorax	0.000165	0.000481	7e-06	0	0	0	0	0	Proteobacteria	Gammaproteobacteria	unidentified_Gammaproteobacteria	unidentified_Gammaproteobacteria
Turicibacter	0.000235	0.000406	3.5e-05	6.4e-05	0.000126	0.000223	2.1e-05	1.4e-05	Firmicutes	Erysipelotrichia	Erysipelotrichales	Erysipelotrichaceae
Anaerolinea	0.000135	0.000525	0	0	0	7e-06	0	4e-06	Chloroflexi	Anaerolineae	Anaerolineales	Anaerolineaceae
Allisonella	3.5e-05	0.000265	1.1e-05	4e-06	4.5e-05	3.5e-05	0	0	Firmicutes	Negativicutes	Selenomonadales	Veillonellaceae
Anaerovorax	0.000171	0.000428	4.2e-05	7.1e-05	2e-05	2.1e-05	0.000109	0.00024	Firmicutes	Clostridia	Clostridiales	unidentified_Clostridiales
Flavobacterium	0.000206	0.000119	4e-06	0	1e-05	0	7e-06	4e-06	Bacteroidetes	Bacteroidia	Flavobacteriales	Flavobacteriaceae
unidentified_Alphaproteobacteria	0.000112	0.000556	7e-06	1.1e-05	7.1e-05	3.2e-05	1.1e-05	2.1e-05	Proteobacteria	Alphaproteobacteria	unidentified_Alphaproteobacteria	unidentified_Alphaproteobacteria
Stenotrophomonas	0.000188	1.3e-05	4e-06	4e-06	1.5e-05	4.2e-05	0.000102	2.5e-05	Proteobacteria	Gammaproteobacteria	Xanthomonadales	Xanthomonadaceae
Thermomonas	0.000171	0.000574	1.8e-05	0	1e-05	4e-06	0	7e-06	Proteobacteria	Gammaproteobacteria	Xanthomonadales	Xanthomonadaceae
Paucibacter	0.000165	0	0	0	0	0	0	0	Proteobacteria	Gammaproteobacteria	unidentified_Gammaproteobacteria	Burkholderiaceae
Terrisporobacter	0.000365	0.000208	4.9e-05	9.9e-05	0.000207	8.5e-05	1.8e-05	1.1e-05	Firmicutes	Clostridia	Clostridiales	Peptostreptococcaceae
Limnobacter	0.000177	0.000574	7e-06	4e-06	4e-05	6e-05	6.4e-05	5.3e-05	Proteobacteria	Gammaproteobacteria	unidentified_Gammaproteobacteria	Burkholderiaceae
Epulopiscium	0.000165	9e-06	0	0	0	0	0	4e-06	Firmicutes	Clostridia	Clostridiales	Lachnospiraceae
Angelakisella	0.000224	1.8e-05	0.000321	0.000417	7.6e-05	0.000102	7.8e-05	5.3e-05	Firmicutes	Clostridia	Clostridiales	Ruminococcaceae
unidentified_Acidobacteria	0.000165	0.000424	1.1e-05	1.8e-05	2e-05	0.000113	3.2e-05	2.5e-05	Acidobacteria	unidentified_Acidobacteria	unidentified_Acidobacteria	unidentified_Acidobacteria
Blastococcus	2.4e-05	0	4e-06	4e-06	0	7e-06	9.5e-05	2.5e-05	Actinobacteria	unidentified_Actinobacteria	Frankiales	Geodermatophilaceae
Tolumonas	0.000141	0.000402	1.1e-05	0	0	7e-06	0	4e-06	Proteobacteria	Gammaproteobacteria	Aeromonadales	Aeromonadaceae
Halomonas	0.000135	0.000327	2.5e-05	0	0	2.5e-05	0	2.1e-05	Proteobacteria	Gammaproteobacteria	Oceanospirillales	Halomonadaceae
Anoxybacillus	0.000188	7.5e-05	4.2e-05	4.6e-05	5.6e-05	3.5e-05	0	7e-06	Firmicutes	Bacilli	Bacillales	Bacillaceae
Polyangium	9.4e-05	0.000437	0	0	0	0	0	7e-06	Proteobacteria	Deltaproteobacteria	Myxococcales	Polyangiaceae
Harryflintia	0.000112	4.4e-05	0.000148	0.000314	3.5e-05	6e-05	0.000194	6e-05	Firmicutes	Clostridia	Clostridiales	Ruminococcaceae
Hydrogenoanaerobacterium	0.00013	0	0	0	0	7e-06	0	0	Firmicutes	Clostridia	Clostridiales	Ruminococcaceae
Terrimicrobium	0	4e-06	0	0	0	0	0.000237	8.1e-05	Verrucomicrobia	Verrucomicrobiae	Chthoniobacterales	unidentified_Chthoniobacterales
Pajaroellobacter	8.8e-05	0.000375	1.1e-05	0	0	1.1e-05	7e-06	1.1e-05	Proteobacteria	Deltaproteobacteria	Myxococcales	Polyangiaceae
Atopostipes	0	0	8.1e-05	9.5e-05	0.000121	5.3e-05	0	0	Firmicutes	Bacilli	Lactobacillales	Carnobacteriaceae
Arthrobacter	3.5e-05	2.6e-05	2.8e-05	4.2e-05	0.000161	0.000162	2.1e-05	2.1e-05	Actinobacteria	unidentified_Actinobacteria	Micrococcales	Micrococcaceae
Chlamydia	0	0	0.000127	4.2e-05	1.5e-05	1.4e-05	0	3.2e-05	Chlamydiae	unidentified_Chlamydiae	Chlamydiales	Chlamydiaceae
Azospira	8.8e-05	0.000415	0	0	0	4e-06	3.2e-05	1.4e-05	Proteobacteria	Gammaproteobacteria	unidentified_Gammaproteobacteria	Rhodocyclaceae
Desulfobulbus	0.0001	0.000393	7e-06	7e-06	5e-06	4e-06	0	0	Proteobacteria	Deltaproteobacteria	Desulfobacterales	Desulfobulbaceae
Anaerovibrio	0	4e-06	1.8e-05	2.1e-05	0.000156	0.000124	0	0	Firmicutes	Negativicutes	Selenomonadales	Veillonellaceae
Plesiomonas	4.1e-05	4e-06	0	0	1e-05	1.1e-05	0.000208	2.1e-05	Proteobacteria	Gammaproteobacteria	Enterobacteriales	Enterobacteriaceae
Defluviicoccus	0.000106	0.000349	1.1e-05	7e-06	0	0	0	1.1e-05	Proteobacteria	Alphaproteobacteria	Rhodospirillales	unidentified_Rhodospirillales
Pedobacter	0.000118	0	7e-06	0	0	0	0	0	Bacteroidetes	Bacteroidia	Sphingobacteriales	Sphingobacteriaceae
unidentified_Actinobacteria	6e-06	9e-06	0	0	0	0	0.00012	4.2e-05	Actinobacteria	unidentified_Actinobacteria	unidentified_Actinobacteria	unidentified_Actinobacteria
Arenimonas	1.8e-05	7.5e-05	0	0	0	1.1e-05	0.000208	8.5e-05	Proteobacteria	Gammaproteobacteria	Xanthomonadales	Xanthomonadaceae
Alcaligenes	0.000124	2.6e-05	7e-06	1.4e-05	8.1e-05	2.5e-05	7e-06	0	Proteobacteria	Gammaproteobacteria	unidentified_Gammaproteobacteria	Burkholderiaceae
Desulfoprunum	0.000106	0.000269	0	0	0	4e-06	0.000131	2.8e-05	Proteobacteria	Deltaproteobacteria	Desulfobacterales	Desulfobulbaceae
Actinomadura	0	4e-06	3.2e-05	8.5e-05	0.000212	5.7e-05	0	1.4e-05	Actinobacteria	unidentified_Actinobacteria	Streptosporangiales	Thermomonosporaceae
Hirschia	2.9e-05	0.000269	1.1e-05	4e-06	2.5e-05	1.4e-05	4e-06	1.1e-05	Proteobacteria	Alphaproteobacteria	Caulobacterales	Hyphomonadaceae
Defluviitoga	0.0001	0	0	0	0	1.1e-05	0	4e-06	Thermotogae	unidentified_Thermotogae	Petrotogales	unidentified_Petrotogales
Breznakia	0	0	0	0	0	0	8.1e-05	2.1e-05	Firmicutes	Erysipelotrichia	Erysipelotrichales	Erysipelotrichaceae
Bacillus	0.000182	8.8e-05	3.5e-05	3.2e-05	7.1e-05	0.00017	5.3e-05	4.2e-05	Firmicutes	Bacilli	Bacillales	Bacillaceae
Paludibaculum	8.8e-05	0.000375	0	4e-06	5e-06	1.8e-05	7e-06	7e-06	Acidobacteria	Acidobacteriia	Solibacterales	unidentified_Solibacterales
unidentified_Microscillaceae	9.4e-05	0.000194	4e-06	0	0	0	0	0	Bacteroidetes	Bacteroidia	Cytophagales	Microscillaceae
Pseudomonas	0.000118	0.000208	3.9e-05	4.2e-05	0.000242	0.000117	8.5e-05	3.5e-05	Proteobacteria	Gammaproteobacteria	Pseudomonadales	Pseudomonadaceae
Campylobacter	0.000153	8.4e-05	1.4e-05	7e-06	5e-06	1.4e-05	0	0	unidentified_Bacteria	unidentified_Bacteria	Campylobacterales	Campylobacteraceae
Rheinheimera	0.000106	4e-06	0	0	1e-05	0	0	0	Proteobacteria	Gammaproteobacteria	Alteromonadales	Alteromonadaceae
Alkaliflexus	0	0	0	0	5e-06	5.7e-05	0	0	Bacteroidetes	Bacteroidia	Bacteroidales	Marinilabiliaceae
Altererythrobacter	6.5e-05	0.000212	4.6e-05	1.4e-05	5e-06	2.1e-05	1.4e-05	1.1e-05	Proteobacteria	Alphaproteobacteria	Sphingomonadales	Sphingomonadaceae
Rhodanobacter	1.2e-05	0	2.8e-05	6.7e-05	0.000121	6e-05	0	0	Proteobacteria	Gammaproteobacteria	Xanthomonadales	Rhodanobacteraceae
Cloacibacterium	0.000153	0.000141	0	7e-06	5e-06	4e-06	2.5e-05	1.8e-05	Bacteroidetes	Bacteroidia	Flavobacteriales	unidentified_Flavobacteriales
Zoogloea	8.8e-05	0.00011	0	0	0	0	0	0	Proteobacteria	Gammaproteobacteria	unidentified_Gammaproteobacteria	Rhodocyclaceae
unidentified_Synergistaceae	2.9e-05	0.000234	4e-06	0	0	4e-06	4e-06	2.1e-05	Synergistetes	Synergistia	Synergistales	Synergistaceae
Acetoanaerobium	4.1e-05	0.000208	7e-06	0	0	0	0	4e-06	Firmicutes	Clostridia	Clostridiales	Peptostreptococcaceae
Pseudoxanthomonas	5.9e-05	0.000185	0	0	0	0	4.9e-05	3.9e-05	Proteobacteria	Gammaproteobacteria	Xanthomonadales	Xanthomonadaceae
unidentified_Zixibacteria	4.1e-05	0.000185	4e-06	0	0	0	0	0	Zixibacteria	unidentified_Zixibacteria	unidentified_Zixibacteria	unidentified_Zixibacteria
Phreatobacter	2.9e-05	0.000194	0	0	1e-05	7e-06	3.2e-05	1.4e-05	Proteobacteria	Alphaproteobacteria	Rhizobiales	unidentified_Rhizobiales
Shinella	0.000106	0.000256	4e-06	0	1.5e-05	0	5.7e-05	2.8e-05	Proteobacteria	Alphaproteobacteria	Rhizobiales	Rhizobiaceae
Planomicrobium	1.2e-05	0	4e-06	7e-06	1e-05	4e-06	6.7e-05	1.4e-05	Firmicutes	Bacilli	Bacillales	Planococcaceae
Modestobacter	0	0	0	0	0	0	6e-05	4e-06	Actinobacteria	unidentified_Actinobacteria	Frankiales	Geodermatophilaceae
Propionispira	7.1e-05	0.000234	4e-06	0	0	4e-06	0	0	Firmicutes	Negativicutes	Selenomonadales	Veillonellaceae
Gemella	7.1e-05	0.000159	7e-06	4e-06	1.5e-05	0	1.4e-05	1.8e-05	Firmicutes	Bacilli	Bacillales	unidentified_Bacillales
Methyloparacoccus	5.3e-05	0.000185	0	0	0	7e-06	0	7e-06	Proteobacteria	Gammaproteobacteria	Methylococcales	Methylococcaceae
Methanosaeta	7.7e-05	9.3e-05	0	0	0	4e-06	2.5e-05	2.8e-05	Euryarchaeota	Methanomicrobia	Methanosarcinales	Methanosaetaceae
Fluviicola	5.9e-05	0.000163	0	0	0	0	0	0	Bacteroidetes	Bacteroidia	Flavobacteriales	Crocinitomicaceae
Phaeodactylibacter	5.3e-05	0.000212	0	1.1e-05	5e-06	1.1e-05	0	4e-06	Bacteroidetes	Bacteroidia	Chitinophagales	Saprospiraceae
Sulfurimonas	6e-06	4e-06	1.1e-05	0	0	4.6e-05	0	0	unidentified_Bacteria	unidentified_Bacteria	Campylobacterales	unidentified_Campylobacterales
Kaistia	0	1.3e-05	0	0	0	0	0.000138	4.9e-05	Proteobacteria	Alphaproteobacteria	Rhizobiales	unidentified_Rhizobiales
Legionella	7.1e-05	0.000238	0	0	0	7e-06	1.4e-05	1.1e-05	Proteobacteria	Gammaproteobacteria	Legionellales	Legionellaceae
Caulobacter	7.7e-05	0.00026	2.5e-05	1.1e-05	3.5e-05	2.8e-05	1.4e-05	1.1e-05	Proteobacteria	Alphaproteobacteria	Caulobacterales	Caulobacteraceae
Rivicola	6.5e-05	0.000177	4e-06	0	0	4e-06	0	0	Proteobacteria	Gammaproteobacteria	unidentified_Gammaproteobacteria	unidentified_Gammaproteobacteria
Dietzia	7.7e-05	0.000163	1.1e-05	0	1.5e-05	0	1.1e-05	2.8e-05	Actinobacteria	unidentified_Actinobacteria	Corynebacteriales	Dietziaceae
Weissella	9.4e-05	5.7e-05	0	7e-06	5e-06	4e-06	0	0	Firmicutes	Bacilli	Lactobacillales	Leuconostocaceae
Peptococcus	7.7e-05	4.4e-05	9.9e-05	7.4e-05	5e-05	3.5e-05	4.2e-05	7e-06	Firmicutes	Clostridia	Clostridiales	Peptococcaceae
Sulfurospirillum	5.9e-05	0.000194	0	7e-06	0	0	4e-06	7e-06	unidentified_Bacteria	unidentified_Bacteria	Campylobacterales	unidentified_Campylobacterales
Serratia	0.000118	6.6e-05	7e-06	2.5e-05	9.1e-05	4.9e-05	4.6e-05	2.8e-05	Proteobacteria	Gammaproteobacteria	Enterobacteriales	Enterobacteriaceae
Pseudaminobacter	0	0	4.2e-05	6e-05	0.000111	4.2e-05	0	4e-06	Proteobacteria	Alphaproteobacteria	Rhizobiales	Rhizobiaceae
Sellimonas	0.0001	5.3e-05	4e-06	0	6.6e-05	8.8e-05	0	0	Firmicutes	Clostridia	Clostridiales	Lachnospiraceae
Prosthecobacter	4.1e-05	0.000141	0	0	0	7e-06	4e-06	0	Verrucomicrobia	Verrucomicrobiae	Verrucomicrobiales	Verrucomicrobiaceae
Propionivibrio	4.1e-05	0.000216	7e-06	0	0	0	1.4e-05	0	Proteobacteria	Gammaproteobacteria	unidentified_Gammaproteobacteria	Rhodocyclaceae
Leuconostoc	0.000135	7.1e-05	1.4e-05	2.8e-05	1e-05	4.6e-05	0	1.1e-05	Firmicutes	Bacilli	Lactobacillales	Leuconostocaceae
Hahella	4.7e-05	0.00019	0	0	0	7e-06	0	0	Proteobacteria	Gammaproteobacteria	Oceanospirillales	Hahellaceae
Pseudohongiella	5.9e-05	0	0	0	0	0	0	0	Proteobacteria	Gammaproteobacteria	Oceanospirillales	unidentified_Oceanospirillales
Jeotgalicoccus	4.7e-05	0.000137	5.3e-05	5.7e-05	6.6e-05	3.5e-05	7e-06	7e-06	Firmicutes	Bacilli	Bacillales	Staphylococcaceae
Paenibacillus	2.9e-05	4e-06	7e-06	7e-06	0.000101	1.8e-05	0	0	Firmicutes	Bacilli	Bacillales	Paenibacillaceae
Bryobacter	5.3e-05	0.000159	2.8e-05	1.4e-05	3e-05	5.7e-05	1.8e-05	4e-06	Acidobacteria	Acidobacteriia	Solibacterales	unidentified_Solibacterales
unidentified_Gracilibacteria	5.3e-05	0.000128	0	0	0	0	0	0	Gracilibacteria	unidentified_Gracilibacteria	unidentified_Gracilibacteria	unidentified_Gracilibacteria
Rhodococcus	3.5e-05	1.3e-05	1.8e-05	4.9e-05	0.000136	0.000134	1.1e-05	0	Actinobacteria	unidentified_Actinobacteria	Corynebacteriales	Nocardiaceae
Negativibacillus	7.7e-05	9.3e-05	9.5e-05	0.000102	5.6e-05	2.1e-05	0.000145	7.8e-05	Firmicutes	Clostridia	Clostridiales	Ruminococcaceae
unidentified_Bacteroidales	0	0	0	0	0	0	0.000124	7.1e-05	Bacteroidetes	Bacteroidia	Bacteroidales	unidentified_Bacteroidales
Brevinema	0	0	0	0	0	4e-06	6.4e-05	3.2e-05	Spirochaetes	Spirochaetia	Brevinematales	Brevinemataceae
Anaeroarcus	3.5e-05	0.00015	4e-06	0	0	4e-06	0	0	Firmicutes	Negativicutes	Selenomonadales	Veillonellaceae
Haliscomenobacter	4.1e-05	0.000159	0	0	0	0	4e-06	0	Bacteroidetes	Bacteroidia	Chitinophagales	Saprospiraceae
Demequina	0	0	0	0	0	0	0.000127	3.9e-05	Actinobacteria	unidentified_Actinobacteria	Micrococcales	Demequinaceae
Sphaerotilus	6.5e-05	9e-06	0	0	0	0	4e-06	4e-06	Proteobacteria	Gammaproteobacteria	unidentified_Gammaproteobacteria	Burkholderiaceae
unidentified_Caldilineaceae	2.4e-05	0.000155	0	0	0	7e-06	1.8e-05	1.4e-05	Chloroflexi	Anaerolineae	Caldilineales	Caldilineaceae
Cutibacterium	4.7e-05	7.9e-05	3.2e-05	2.8e-05	0.000156	7.8e-05	3.5e-05	4.6e-05	Actinobacteria	unidentified_Actinobacteria	Propionibacteriales	Propionibacteriaceae
Eggerthella	9.4e-05	0.000102	1.1e-05	0	1e-05	2.1e-05	0	0	Actinobacteria	Coriobacteriia	Coriobacteriales	Eggerthellaceae
Granulicatella	5.9e-05	9.7e-05	0	0	5e-06	2.1e-05	1.1e-05	7e-06	Firmicutes	Bacilli	Lactobacillales	Carnobacteriaceae
Anaeroplasma	3.5e-05	1.3e-05	3.5e-05	8.8e-05	1e-05	1.8e-05	2.8e-05	6.7e-05	Tenericutes	Mollicutes	Anaeroplasmatales	Anaeroplasmataceae
Lacibacter	5.3e-05	0	0	0	0	4e-06	0	0	Bacteroidetes	Bacteroidia	Chitinophagales	Chitinophagaceae
Streptomyces	6e-06	1.3e-05	1.4e-05	1.1e-05	7.1e-05	6.4e-05	1.1e-05	1.1e-05	Actinobacteria	unidentified_Actinobacteria	Streptomycetales	Streptomycetaceae
Simplicispira	4.1e-05	0.000119	4e-06	0	0	7e-06	4e-06	7e-06	Proteobacteria	Gammaproteobacteria	unidentified_Gammaproteobacteria	Burkholderiaceae
Cellulomonas	0	0	0	0	1e-05	0	4.2e-05	1.1e-05	Actinobacteria	unidentified_Actinobacteria	Micrococcales	Cellulomonadaceae
Tumebacillus	0	4e-06	7e-06	1.8e-05	7.6e-05	5.3e-05	2.5e-05	4e-06	Firmicutes	Bacilli	Bacillales	Alicyclobacillaceae
Chujaibacter	0	1.8e-05	7e-06	3.2e-05	6.1e-05	1.8e-05	0	0	Proteobacteria	Gammaproteobacteria	Xanthomonadales	Rhodanobacteraceae
Oribacterium	0	9e-06	7e-06	2.5e-05	4.5e-05	6.4e-05	2.1e-05	0	Firmicutes	Clostridia	Clostridiales	Lachnospiraceae
Actinomyces	7.7e-05	0.000128	4e-06	7e-06	0	0	2.8e-05	2.1e-05	Actinobacteria	unidentified_Actinobacteria	Actinomycetales	Actinomycetaceae
Labrys	4.1e-05	0.000159	0	4e-06	0	0	0	4e-06	Proteobacteria	Alphaproteobacteria	Rhizobiales	unidentified_Rhizobiales
Blastocatella	1.8e-05	0.000102	0	0	0	0	1.1e-05	4e-06	Acidobacteria	unidentified_Acidobacteria	unidentified_Acidobacteria	unidentified_Acidobacteria
Ignavibacterium	3.5e-05	0.000124	4e-06	0	0	0	0	0	Bacteroidetes	Ignavibacteria	Ignavibacteriales	Ignavibacteriaceae
Rubellimicrobium	2.9e-05	0.000155	0	0	0	0	4.2e-05	1.1e-05	Proteobacteria	Alphaproteobacteria	Rhodobacterales	Rhodobacteraceae
Ruminofilibacter	0	0	0	0	0	0	0	2.8e-05	Bacteroidetes	Bacteroidia	Bacteroidales	Marinilabiliaceae
Rothia	4.1e-05	4.4e-05	7e-06	4e-06	2.5e-05	0.000102	5.3e-05	4.9e-05	Actinobacteria	unidentified_Actinobacteria	Micrococcales	Micrococcaceae
Eubacterium	1.2e-05	4.9e-05	4e-06	0	0	1.1e-05	0	0	Firmicutes	Clostridia	Clostridiales	Eubacteriaceae
Lactivibrio	2.4e-05	0.000159	7e-06	0	0	4e-06	7e-06	0	Synergistetes	Synergistia	Synergistales	Synergistaceae
Cellulosilyticum	0	0	0	0	0	0	8.5e-05	7e-06	Firmicutes	Clostridia	Clostridiales	Lachnospiraceae
Aquicella	6.5e-05	0.000146	0	0	0	0	0	4e-06	Proteobacteria	Gammaproteobacteria	unidentified_Gammaproteobacteria	unidentified_Gammaproteobacteria
Bauldia	3.5e-05	0.000124	0	0	0	4e-06	1.4e-05	4e-06	Proteobacteria	Alphaproteobacteria	Rhizobiales	unidentified_Rhizobiales
unidentified_Holophagae	4.1e-05	0.000155	7e-06	0	0	1.1e-05	4e-06	4e-06	Acidobacteria	Holophagae	unidentified_Holophagae	unidentified_Holophagae
Hephaestia	1.8e-05	4e-06	4.2e-05	3.2e-05	8.1e-05	5.3e-05	0	4e-06	Proteobacteria	Alphaproteobacteria	Sphingomonadales	Sphingomonadaceae
Pseudorhodoplanes	0	2.6e-05	4e-06	0	0	0	3.9e-05	1.4e-05	Proteobacteria	Alphaproteobacteria	Rhizobiales	Xanthobacteraceae
Pedomicrobium	4.7e-05	0.00015	0	0	0	7e-06	0	0	Proteobacteria	Alphaproteobacteria	Rhizobiales	Hyphomicrobiaceae
Alcanivorax	5.9e-05	0	1.4e-05	2.5e-05	3e-05	4.2e-05	7e-06	0	Proteobacteria	Gammaproteobacteria	Oceanospirillales	Alcanivoracaceae
Neisseria	4.7e-05	4.9e-05	4e-06	0	2e-05	1.1e-05	4.2e-05	3.9e-05	Proteobacteria	Gammaproteobacteria	unidentified_Gammaproteobacteria	Neisseriaceae
Sediminibacterium	4.7e-05	4e-06	0	0	0	7e-06	0	4e-06	Bacteroidetes	Bacteroidia	Chitinophagales	Chitinophagaceae
Rosenbergiella	0	0	4e-06	4e-06	2e-05	4.9e-05	0	0	Proteobacteria	Gammaproteobacteria	Enterobacteriales	Enterobacteriaceae
unidentified_Syntrophaceae	2.4e-05	0.000137	0	0	0	0	0	0	Proteobacteria	Deltaproteobacteria	Syntrophobacterales	Syntrophaceae
Methanospirillum	2.4e-05	5.3e-05	0	0	0	0	0	0	Euryarchaeota	Methanomicrobia	Methanomicrobiales	Methanospirillaceae
Selenomonas	0	1.3e-05	1.4e-05	7e-06	8.6e-05	0.000106	0	0	Firmicutes	Negativicutes	Selenomonadales	Veillonellaceae
Delftia	7.1e-05	4.4e-05	1.4e-05	1.8e-05	3e-05	3.2e-05	0	7e-06	Proteobacteria	Gammaproteobacteria	unidentified_Gammaproteobacteria	Burkholderiaceae
Vibrio	4.7e-05	4e-05	0	4e-06	5e-06	0	1.4e-05	1.1e-05	Proteobacteria	Gammaproteobacteria	Vibrionales	Vibrionaceae
Brachybacterium	1.8e-05	0	4e-06	4e-06	0	0	3.2e-05	7e-06	Actinobacteria	unidentified_Actinobacteria	Micrococcales	Dermabacteraceae
Coprobacter	5.3e-05	4e-05	0	0	0	0	0	0	Bacteroidetes	Bacteroidia	Bacteroidales	Barnesiellaceae
Crocinitomix	4.1e-05	0.00011	0	0	0	1.1e-05	0	0	Bacteroidetes	Bacteroidia	Flavobacteriales	Crocinitomicaceae
Succinispira	6e-06	0.000124	0	0	0	0	0	0	Firmicutes	Negativicutes	Selenomonadales	Acidaminococcaceae
Luteolibacter	6.5e-05	8.8e-05	4e-06	4e-06	1e-05	1.1e-05	4.2e-05	1.1e-05	Verrucomicrobia	Verrucomicrobiae	Verrucomicrobiales	Rubritaleaceae
Rhizobacter	4.7e-05	0.000115	7e-06	0	0	0	0	7e-06	Proteobacteria	Gammaproteobacteria	unidentified_Gammaproteobacteria	Burkholderiaceae
Leptotrichia	5.3e-05	0	4e-06	0	1.5e-05	0	1.1e-05	1.1e-05	Fusobacteria	Fusobacteriia	Fusobacteriales	Leptotrichiaceae
Gemmatimonas	0	4e-06	0	1.1e-05	4.5e-05	2.5e-05	7e-06	7e-06	Gemmatimonadetes	unidentified_Gemmatimonadetes	Gemmatimonadales	Gemmatimonadaceae
Shuttleworthia	6.5e-05	7.5e-05	7e-06	0	5e-06	3.2e-05	4e-06	0	Firmicutes	Clostridia	Clostridiales	Lachnospiraceae
Globicatella	4.7e-05	0	0	4e-06	0	1.1e-05	4e-06	0	Firmicutes	Bacilli	Lactobacillales	Aerococcaceae
unidentified_Spirochaetaceae	4.1e-05	1.3e-05	0	1.1e-05	5e-06	4.6e-05	0	0	Spirochaetes	Spirochaetia	Spirochaetales	Spirochaetaceae
Pantoea	1.8e-05	2.2e-05	0	4e-06	4e-05	1.8e-05	0	0	Proteobacteria	Gammaproteobacteria	Enterobacteriales	Enterobacteriaceae
Acidothermus	1.2e-05	0	0	7e-06	1.5e-05	2.8e-05	7e-06	4e-06	Actinobacteria	unidentified_Actinobacteria	Frankiales	Acidothermaceae
Brevifollis	2.9e-05	4.9e-05	0	0	0	0	0	0	Verrucomicrobia	Verrucomicrobiae	Verrucomicrobiales	Verrucomicrobiaceae
Uruburuella	2.9e-05	8.8e-05	0	0	0	4e-06	0	0	Proteobacteria	Gammaproteobacteria	unidentified_Gammaproteobacteria	Neisseriaceae
Sterolibacterium	3.5e-05	9.3e-05	4e-06	0	0	0	0	0	Proteobacteria	Gammaproteobacteria	unidentified_Gammaproteobacteria	Rhodocyclaceae
Iamia	1.2e-05	9.7e-05	0	0	1.5e-05	1.1e-05	6e-05	1.4e-05	Actinobacteria	Acidimicrobiia	unidentified_Acidimicrobiia	Iamiaceae
Candidatus_Soleaferrea	0	0	1.1e-05	0	3e-05	4.6e-05	0	0	Firmicutes	Clostridia	Clostridiales	Ruminococcaceae
Chryseobacterium	4.7e-05	9e-06	0	0	0	0	0	0	Bacteroidetes	Bacteroidia	Flavobacteriales	unidentified_Flavobacteriales
Pseudorhodobacter	2.4e-05	9.3e-05	0	0	0	7e-06	2.5e-05	7e-06	Proteobacteria	Alphaproteobacteria	Rhodobacterales	Rhodobacteraceae
Massilia	1.8e-05	9e-06	4e-06	1.1e-05	5e-05	3.2e-05	1.8e-05	2.5e-05	Proteobacteria	Gammaproteobacteria	unidentified_Gammaproteobacteria	Burkholderiaceae
Methanobrevibacter	2.4e-05	5.3e-05	0	0	0	0	0	7e-06	Euryarchaeota	Methanobacteria	Methanobacteriales	Methanobacteriaceae
Lacihabitans	1.8e-05	7.5e-05	0	0	0	0	0	0	Bacteroidetes	Bacteroidia	Cytophagales	Spirosomaceae
Sphingosinicella	1.2e-05	6.2e-05	1.4e-05	7e-06	3.5e-05	7e-06	0	0	Proteobacteria	Alphaproteobacteria	Sphingomonadales	Sphingomonadaceae
Acetitomaculum	6e-06	0	0	0	0	1.8e-05	3.9e-05	3.5e-05	Firmicutes	Clostridia	Clostridiales	Lachnospiraceae
Alteromonas	0	0	4e-06	0	1e-05	3.5e-05	0	0	Proteobacteria	Gammaproteobacteria	Alteromonadales	Alteromonadaceae
Aeromicrobium	1.2e-05	7.5e-05	0	0	0	0	0	0	Actinobacteria	unidentified_Actinobacteria	Propionibacteriales	Nocardioidaceae
Deefgea	0	0	0	0	0	0	2.5e-05	4e-06	Proteobacteria	Gammaproteobacteria	unidentified_Gammaproteobacteria	unidentified_Gammaproteobacteria
Sporosarcina	0	2.6e-05	3.2e-05	1.8e-05	3e-05	4e-06	0	0	Firmicutes	Bacilli	Bacillales	Planococcaceae
Thioclava	2.4e-05	9.7e-05	0	0	0	4e-06	0	7e-06	Proteobacteria	Alphaproteobacteria	Rhodobacterales	Rhodobacteraceae
Sulfuricurvum	1.8e-05	0	7e-06	7e-06	5e-06	2.5e-05	2.1e-05	4e-06	unidentified_Bacteria	unidentified_Bacteria	Campylobacterales	unidentified_Campylobacterales
Nocardioides	0	4.9e-05	1.1e-05	1.8e-05	3e-05	3.9e-05	7e-06	0	Actinobacteria	unidentified_Actinobacteria	Propionibacteriales	Nocardioidaceae
Peptoclostridium	1.2e-05	2.2e-05	4e-06	0	0	4e-06	0	0	Firmicutes	Clostridia	Clostridiales	Peptostreptococcaceae
Desulfatiglans	2.9e-05	0	0	0	0	0	0	0	Proteobacteria	Deltaproteobacteria	Desulfarculales	Desulfarculaceae
Fodinicola	0	4e-06	0	0	0	0	6e-05	2.5e-05	Actinobacteria	unidentified_Actinobacteria	Frankiales	Cryptosporangiaceae
Psychrobacter	1.8e-05	7.1e-05	0	0	5e-06	0	1.1e-05	4e-06	Proteobacteria	Gammaproteobacteria	Pseudomonadales	Moraxellaceae
Caproiciproducens	1.8e-05	3.1e-05	0	4e-06	1e-05	7e-06	1.4e-05	7e-06	Firmicutes	Clostridia	Clostridiales	Ruminococcaceae
Geobacillus	0	0	4e-06	7e-06	2e-05	2.8e-05	0	0	Firmicutes	Bacilli	Bacillales	Bacillaceae
Steroidobacter	2.9e-05	5.3e-05	2.1e-05	1.8e-05	4.5e-05	3.5e-05	0	7e-06	Proteobacteria	Gammaproteobacteria	unidentified_Gammaproteobacteria	unidentified_Gammaproteobacteria
Psychrilyobacter	2.9e-05	0	0	0	0	0	0	0	Fusobacteria	Fusobacteriia	Fusobacteriales	Fusobacteriaceae
Microvirga	0	0	1.1e-05	7e-06	0	7e-06	1.8e-05	1.8e-05	Proteobacteria	Alphaproteobacteria	Rhizobiales	Beijerinckiaceae
Cytophaga	0	4e-06	0	4e-06	0	4e-06	1.8e-05	0	Bacteroidetes	Bacteroidia	Cytophagales	Cytophagaceae
Oscillospira	2.9e-05	4e-06	7e-06	0	0	0	0	0	Firmicutes	Clostridia	Clostridiales	Ruminococcaceae
Anaerosinus	2.9e-05	4.4e-05	0	0	0	0	0	0	Firmicutes	Negativicutes	Selenomonadales	Veillonellaceae
Merdibacter	4.7e-05	2.2e-05	7e-06	4e-06	0	0	0	0	Firmicutes	Erysipelotrichia	Erysipelotrichales	Erysipelotrichaceae
Pseudoalteromonas	3.5e-05	0	1.1e-05	0	0	7e-06	7e-06	7e-06	Proteobacteria	Gammaproteobacteria	Alteromonadales	Pseudoalteromonadaceae
Flavihumibacter	0	5.3e-05	0	4e-06	0	0	4e-06	0	Bacteroidetes	Bacteroidia	Chitinophagales	Chitinophagaceae
Taibaiella	0	2.6e-05	1.4e-05	1.1e-05	1e-05	2.1e-05	0	0	Bacteroidetes	Bacteroidia	Chitinophagales	Chitinophagaceae
Sediminispirochaeta	0	0	0	0	0	1.8e-05	0	0	Spirochaetes	Spirochaetia	Spirochaetales	Spirochaetaceae
Quinella	0	0	0	0	0	2.1e-05	0	0	Firmicutes	Negativicutes	Selenomonadales	Veillonellaceae
Anaerofustis	4.7e-05	3.5e-05	5.7e-05	4.6e-05	2e-05	6.7e-05	3.2e-05	2.8e-05	Firmicutes	Clostridia	Clostridiales	Eubacteriaceae
Oxalobacter	3.5e-05	1.8e-05	0	0	0	0	0	0	Proteobacteria	Gammaproteobacteria	unidentified_Gammaproteobacteria	Burkholderiaceae
Syntrophomonas	2.9e-05	4.4e-05	0	0	0	0	0	0	Firmicutes	Clostridia	Clostridiales	Syntrophomonadaceae
Enhydrobacter	2.9e-05	3.1e-05	0	0	5e-06	0	4e-06	1.4e-05	Proteobacteria	Gammaproteobacteria	Pseudomonadales	Moraxellaceae
Methanoregula	6e-06	2.6e-05	0	0	0	0	0	0	Euryarchaeota	Methanomicrobia	Methanomicrobiales	Methanoregulaceae
Turneriella	2.4e-05	7.5e-05	0	0	0	0	0	0	Spirochaetes	unidentified_Spirochaetes	unidentified_Spirochaetes	Leptospiraceae
Thermovirga	3.5e-05	6.2e-05	0	0	0	0	0	0	Synergistetes	Synergistia	Synergistales	Synergistaceae
Luteimonas	2.9e-05	5.7e-05	4e-06	0	1e-05	2.5e-05	2.5e-05	0	Proteobacteria	Gammaproteobacteria	Xanthomonadales	Xanthomonadaceae
Candidimonas	0	0	1.1e-05	1.8e-05	2.5e-05	7e-06	0	0	Proteobacteria	Gammaproteobacteria	unidentified_Gammaproteobacteria	Burkholderiaceae
Prevotella	2.9e-05	9e-06	0	0	3e-05	0	1.4e-05	0	Bacteroidetes	Bacteroidia	Bacteroidales	Prevotellaceae
Faecalitalea	5.3e-05	3.5e-05	4e-06	4e-06	5e-05	4.6e-05	0	0	Firmicutes	Erysipelotrichia	Erysipelotrichales	Erysipelotrichaceae
Ramlibacter	6e-06	7.5e-05	0	0	0	0	0	0	Proteobacteria	Gammaproteobacteria	unidentified_Gammaproteobacteria	Burkholderiaceae
Propionicicella	0	0	0	0	0	0	4.2e-05	0	Actinobacteria	unidentified_Actinobacteria	Propionibacteriales	Propionibacteriaceae
Holdemania	0	9e-06	0	4e-06	3e-05	4.9e-05	4e-06	0	Firmicutes	Erysipelotrichia	Erysipelotrichales	Erysipelotrichaceae
Sphingobacterium	7.1e-05	1.3e-05	1.1e-05	0	0	7e-06	0	0	Bacteroidetes	Bacteroidia	Sphingobacteriales	Sphingobacteriaceae
Shewanella	0	0	0	0	0	4e-06	7.8e-05	7e-06	Proteobacteria	Gammaproteobacteria	Alteromonadales	Shewanellaceae
Candidatus_Solibacter	6e-06	2.2e-05	4e-06	2.5e-05	2.5e-05	3.9e-05	1.8e-05	0	Acidobacteria	Acidobacteriia	Solibacterales	unidentified_Solibacterales
Cloacibacillus	1.2e-05	9e-06	1.1e-05	0	0	3.5e-05	0	0	Synergistetes	Synergistia	Synergistales	Synergistaceae
Acidaminobacter	6e-06	4.9e-05	0	0	0	0	0	0	Firmicutes	Clostridia	Clostridiales	unidentified_Clostridiales
Ilumatobacter	2.4e-05	3.1e-05	0	0	5e-06	0	1.4e-05	0	Actinobacteria	Acidimicrobiia	unidentified_Acidimicrobiia	unidentified_Acidimicrobiia
Dongia	1.2e-05	3.5e-05	1.1e-05	7e-06	2.5e-05	3.2e-05	1.8e-05	4e-06	Proteobacteria	Alphaproteobacteria	unidentified_Alphaproteobacteria	unidentified_Alphaproteobacteria
Vagococcus	0	0	0	0	0	0	1.4e-05	0	Firmicutes	Bacilli	Lactobacillales	Enterococcaceae
Hungatella	2.4e-05	2.6e-05	0	4e-06	2.5e-05	3.5e-05	4e-06	0	Firmicutes	Clostridia	Clostridiales	Lachnospiraceae
Chiayiivirga	1.2e-05	4e-05	0	0	0	0	7e-06	0	Proteobacteria	Gammaproteobacteria	Xanthomonadales	Rhodanobacteraceae
Vitreoscilla	0	6.2e-05	0	0	0	0	0	0	Proteobacteria	Gammaproteobacteria	unidentified_Gammaproteobacteria	Neisseriaceae
Nitrosococcus	0	0	7e-06	1.4e-05	2e-05	1.4e-05	0	0	Proteobacteria	Gammaproteobacteria	unidentified_Gammaproteobacteria	unidentified_Gammaproteobacteria
Gaiella	6e-06	4e-06	4e-06	4e-06	1e-05	2.8e-05	1.1e-05	0	Actinobacteria	Thermoleophilia	Gaiellales	Gaiellaceae
Succinivibrio	1.2e-05	0	4e-06	0	3.5e-05	2.8e-05	0	4e-06	Proteobacteria	Gammaproteobacteria	Aeromonadales	Succinivibrionaceae
unidentified_Solibacterales	0	2.6e-05	0	0	0	7e-06	0	0	Acidobacteria	Acidobacteriia	Solibacterales	unidentified_Solibacterales
Syntrophococcus	0	0	0	0	0	1.1e-05	1.8e-05	0	Firmicutes	Clostridia	Clostridiales	Lachnospiraceae
Castellaniella	0	1.3e-05	1.1e-05	4e-06	5.6e-05	7e-06	0	0	Proteobacteria	Gammaproteobacteria	unidentified_Gammaproteobacteria	Burkholderiaceae
Nitrosospira	2.4e-05	0	0	4e-06	0	7e-06	4e-06	0	Proteobacteria	Gammaproteobacteria	unidentified_Gammaproteobacteria	Nitrosomonadaceae
Mycobacterium	0	9e-06	0	1.4e-05	2e-05	4e-06	0	0	Actinobacteria	unidentified_Actinobacteria	Corynebacteriales	Mycobacteriaceae
Facklamia	0	4e-06	1.4e-05	1.8e-05	1.5e-05	4e-06	0	0	Firmicutes	Bacilli	Lactobacillales	Aerococcaceae
Candidatus_Microthrix	1.2e-05	9e-06	0	0	0	1.8e-05	0	4e-06	Actinobacteria	Acidimicrobiia	unidentified_Acidimicrobiia	unidentified_Acidimicrobiia
Corynebacterium	0	9e-06	1.8e-05	0	1.5e-05	1.4e-05	3.9e-05	3.5e-05	Actinobacteria	unidentified_Actinobacteria	Corynebacteriales	Corynebacteriaceae
Phenylobacterium	0	9e-06	0	4e-06	0	1.8e-05	0	0	Proteobacteria	Alphaproteobacteria	Caulobacterales	Caulobacteraceae
Dyella	0	0	0	0	0	1.4e-05	0	0	Proteobacteria	Gammaproteobacteria	Xanthomonadales	Rhodanobacteraceae
Chthoniobacter	0	3.1e-05	0	0	0	0	0	0	Verrucomicrobia	Verrucomicrobiae	Chthoniobacterales	Chthoniobacteraceae
Truepera	0	0	4e-06	2.1e-05	1.5e-05	2.8e-05	0	4e-06	Deinococcus-Thermus	Deinococci	Deinococcales	Trueperaceae
Peptostreptococcus	3.5e-05	4e-05	0	7e-06	1e-05	4e-06	4e-06	4e-06	Firmicutes	Clostridia	Clostridiales	Peptostreptococcaceae
Formivibrio	0	4e-05	4e-06	0	0	0	0	4e-06	Proteobacteria	Gammaproteobacteria	unidentified_Gammaproteobacteria	unidentified_Gammaproteobacteria
Anaerococcus	0	1.8e-05	0	4e-06	2e-05	1.1e-05	1.1e-05	4e-06	Firmicutes	Clostridia	Clostridiales	unidentified_Clostridiales
Pseudogracilibacillus	0	0	1.1e-05	1.4e-05	1.5e-05	2.1e-05	0	0	Firmicutes	Bacilli	Bacillales	Bacillaceae
Fibrobacter	0	4e-06	0	4e-06	4.5e-05	2.8e-05	0	1.1e-05	Fibrobacteres	Fibrobacteria	Fibrobacterales	Fibrobacteraceae
Catabacter	2.4e-05	0	7e-06	4e-06	1e-05	2.8e-05	4.6e-05	4.2e-05	Firmicutes	Clostridia	Clostridiales	Christensenellaceae
Lachnoanaerobaculum	6e-06	0	0	0	0	0	2.1e-05	4e-06	Firmicutes	Clostridia	Clostridiales	Lachnospiraceae
Ralstonia	0	1.3e-05	2.1e-05	0	1e-05	0	7e-06	0	Proteobacteria	Gammaproteobacteria	unidentified_Gammaproteobacteria	Burkholderiaceae
unidentified_Solirubrobacterales	6e-06	4.9e-05	0	0	0	0	1.1e-05	7e-06	Actinobacteria	Thermoleophilia	Solirubrobacterales	unidentified_Solirubrobacterales
Solobacterium	6e-06	1.8e-05	0	0	0	0	2.1e-05	0	Firmicutes	Erysipelotrichia	Erysipelotrichales	Erysipelotrichaceae
Membranicola	0	0	0	0	0	1.4e-05	0	0	Bacteroidetes	Bacteroidia	Chitinophagales	Saprospiraceae
Candidatus_Nitrosotalea	0	0	0	0	0	1.4e-05	0	0	Thaumarchaeota	Nitrososphaeria	unidentified_Nitrososphaeria	unidentified_Nitrososphaeria
Fonticella	0	0	0	0	0	0	1.8e-05	4e-06	Firmicutes	Clostridia	Clostridiales	unidentified_Clostridiales
Hypnocyclicus	1.2e-05	4.4e-05	0	0	0	0	0	0	Fusobacteria	Fusobacteriia	Fusobacteriales	Leptotrichiaceae
Phaselicystis	1.2e-05	7.5e-05	4e-06	0	0	0	0	0	Proteobacteria	Deltaproteobacteria	Myxococcales	Phaselicystidaceae
Ruania	0	0	0	0	1.5e-05	1.8e-05	0	0	Actinobacteria	unidentified_Actinobacteria	Micrococcales	Ruaniaceae
Asaia	4.1e-05	0	0	4e-06	3.5e-05	1.1e-05	0	0	Proteobacteria	Alphaproteobacteria	unidentified_Alphaproteobacteria	Acetobacteraceae
Arachidicoccus	0	0	4e-06	2.5e-05	1e-05	4e-06	0	0	Bacteroidetes	Bacteroidia	Chitinophagales	Chitinophagaceae
Leucobacter	3.5e-05	5.7e-05	0	0	0	0	1.1e-05	0	Actinobacteria	unidentified_Actinobacteria	Micrococcales	Microbacteriaceae
Caldicoprobacter	0	0	4e-06	4e-06	3e-05	7e-06	0	0	Firmicutes	Clostridia	Clostridiales	Caldicoprobacteraceae
unidentified_Verrucomicrobiae	2.4e-05	3.1e-05	0	0	0	0	4e-06	0	Verrucomicrobia	Verrucomicrobiae	unidentified_Verrucomicrobiae	unidentified_Verrucomicrobiae
Anaeromyxobacter	6e-06	4e-06	0	1.1e-05	3e-05	4e-06	7e-06	0	Proteobacteria	Deltaproteobacteria	Myxococcales	Archangiaceae
Pediococcus	0	4e-06	1.1e-05	2.1e-05	2e-05	4.2e-05	0	0	Firmicutes	Bacilli	Lactobacillales	Lactobacillaceae
Polynucleobacter	1.8e-05	3.5e-05	0	0	0	1.8e-05	1.4e-05	0	Proteobacteria	Gammaproteobacteria	unidentified_Gammaproteobacteria	Burkholderiaceae
Wolbachia	0	9e-06	4e-06	0	1e-05	2.8e-05	4e-06	0	Proteobacteria	Alphaproteobacteria	Rickettsiales	Anaplasmataceae
Anaerofilum	2.4e-05	0	0	0	0	4e-06	0	0	Firmicutes	Clostridia	Clostridiales	Ruminococcaceae
Dechlorobacter	2.4e-05	4e-05	0	0	0	0	0	0	Proteobacteria	Gammaproteobacteria	unidentified_Gammaproteobacteria	Rhodocyclaceae
Desulfuromonas	0	0	0	0	0	1.4e-05	0	0	Proteobacteria	Deltaproteobacteria	Desulfuromonadales	Desulfuromonadaceae
Coxiella	1.8e-05	3.1e-05	1.1e-05	4e-06	4.5e-05	2.5e-05	1.8e-05	7e-06	Proteobacteria	Gammaproteobacteria	unidentified_Gammaproteobacteria	Coxiellaceae
Senegalimassilia	0	5.3e-05	0	0	0	0	0	4e-06	Actinobacteria	Coriobacteriia	Coriobacteriales	Eggerthellaceae
Candidatus_Alysiosphaera	0	1.8e-05	0	0	0	1.4e-05	4e-06	0	Proteobacteria	Alphaproteobacteria	unidentified_Alphaproteobacteria	Geminicoccaceae
Conexibacter	0	3.5e-05	0	7e-06	1e-05	7e-06	0	0	Actinobacteria	Thermoleophilia	Solirubrobacterales	Solirubrobacteraceae
Marinobacter	0	9e-06	7e-06	0	2e-05	0	0	0	Proteobacteria	Gammaproteobacteria	Alteromonadales	unidentified_Alteromonadales
Sandaracinus	1.8e-05	4.9e-05	0	0	0	0	0	0	Proteobacteria	Deltaproteobacteria	Myxococcales	Sandaracinaceae
Syntrophorhabdus	1.2e-05	5.3e-05	0	7e-06	0	7e-06	0	0	Proteobacteria	Deltaproteobacteria	unidentified_Deltaproteobacteria	Syntrophorhabdaceae
Gemmata	1.8e-05	9e-06	0	0	0	0	0	4e-06	Planctomycetes	Planctomycetacia	unidentified_Planctomycetacia	Gemmataceae
Immundisolibacter	1.8e-05	2.6e-05	0	0	0	0	0	0	Proteobacteria	Gammaproteobacteria	Immundisolibacterales	Immundisolibacteraceae
Paenalcaligenes	0	1.8e-05	0	7e-06	1.5e-05	4e-06	1.1e-05	0	Proteobacteria	Gammaproteobacteria	unidentified_Gammaproteobacteria	Burkholderiaceae
Atopobium	1.8e-05	1.8e-05	1.4e-05	0	1.5e-05	1.1e-05	1.4e-05	4e-06	Actinobacteria	Coriobacteriia	Coriobacteriales	Atopobiaceae
Lewinella	0	3.5e-05	0	0	0	0	0	0	Bacteroidetes	Bacteroidia	Chitinophagales	Saprospiraceae
Azospirillum	0	0	0	0	0	2.1e-05	0	0	Proteobacteria	Alphaproteobacteria	unidentified_Alphaproteobacteria	unidentified_Alphaproteobacteria
Lawsonella	6e-06	1.3e-05	4e-06	7e-06	0	1.1e-05	1.4e-05	1.1e-05	Actinobacteria	unidentified_Actinobacteria	Corynebacteriales	Corynebacteriaceae
Treponema	6e-06	2.6e-05	0	0	0	0	0	0	Spirochaetes	Spirochaetia	Spirochaetales	Spirochaetaceae
Pseudolabrys	0	0	1.4e-05	7e-06	1e-05	1.1e-05	0	0	Proteobacteria	Alphaproteobacteria	Rhizobiales	Xanthobacteraceae
unidentified_Anaerolineae	1.2e-05	3.5e-05	0	0	0	0	0	0	Chloroflexi	Anaerolineae	unidentified_Anaerolineae	unidentified_Anaerolineae
Pseudoramibacter	0	9e-06	4e-06	4e-06	2.5e-05	2.1e-05	4e-06	0	Firmicutes	Clostridia	Clostridiales	Eubacteriaceae
Acetobacteroides	1.8e-05	4e-06	0	0	0	0	0	0	Bacteroidetes	Bacteroidia	Bacteroidales	Rikenellaceae
Amaricoccus	0	0	0	0	1.5e-05	0	0	0	Proteobacteria	Alphaproteobacteria	Rhodobacterales	Rhodobacteraceae
Howardella	1.8e-05	0	0	0	0	0	0	0	Firmicutes	Clostridia	Clostridiales	Lachnospiraceae
Aggregatibacter	1.8e-05	0	7e-06	0	0	0	4e-06	0	Proteobacteria	Gammaproteobacteria	Pasteurellales	Pasteurellaceae
Pleomorphomonas	0	3.5e-05	0	0	0	0	0	0	Proteobacteria	Alphaproteobacteria	Rhizobiales	unidentified_Rhizobiales
Singulisphaera	0	0	0	0	0	0	2.8e-05	7e-06	Planctomycetes	Planctomycetacia	unidentified_Planctomycetacia	Isosphaeraceae
Mitsuokella	1.2e-05	2.2e-05	7e-06	0	1.5e-05	4.2e-05	0	0	Firmicutes	Negativicutes	Selenomonadales	Veillonellaceae
unidentified_Actinomarinales	1.2e-05	1.8e-05	0	0	0	2.5e-05	0	1.1e-05	Actinobacteria	Acidimicrobiia	Actinomarinales	unidentified_Actinomarinales
Aeribacillus	1.8e-05	0	0	0	0	0	0	0	Firmicutes	Bacilli	Bacillales	Bacillaceae
Proteus	6e-06	0	4e-06	4e-06	0	1.1e-05	2.1e-05	0	Proteobacteria	Gammaproteobacteria	Enterobacteriales	Enterobacteriaceae
unidentified_Nitrosomonadaceae	1.2e-05	3.1e-05	0	0	0	0	0	0	Proteobacteria	Gammaproteobacteria	unidentified_Gammaproteobacteria	Nitrosomonadaceae
unidentified_Rhodanobacteraceae	0	0	0	4e-06	2.5e-05	7e-06	0	0	Proteobacteria	Gammaproteobacteria	Xanthomonadales	Rhodanobacteraceae
Gardnerella	1.2e-05	9e-06	4e-06	1.1e-05	2.5e-05	4e-06	0	4e-06	Actinobacteria	unidentified_Actinobacteria	Bifidobacteriales	Bifidobacteriaceae
Petrimonas	0	9e-06	0	0	0	0	4e-06	1.1e-05	Bacteroidetes	Bacteroidia	Bacteroidales	unidentified_Bacteroidales
Nakamurella	0	0	1.1e-05	1.8e-05	1.5e-05	4e-06	1.4e-05	1.1e-05	Actinobacteria	unidentified_Actinobacteria	Frankiales	Nakamurellaceae
Lysobacter	6e-06	2.2e-05	0	0	0	2.1e-05	2.5e-05	4e-06	Proteobacteria	Gammaproteobacteria	Xanthomonadales	Xanthomonadaceae
unidentified_Rhodocyclaceae	1.2e-05	2.6e-05	4e-06	0	0	4e-06	7e-06	0	Proteobacteria	Gammaproteobacteria	unidentified_Gammaproteobacteria	Rhodocyclaceae
Sulfurovum	0	0	0	0	2e-05	0	0	0	unidentified_Bacteria	unidentified_Bacteria	Campylobacterales	unidentified_Campylobacterales
Marichromatium	0	0	1.4e-05	2.1e-05	0	4e-06	0	0	Proteobacteria	Gammaproteobacteria	Chromatiales	Chromatiaceae
Soehngenia	0	0	0	4e-06	5e-06	1.1e-05	0	0	Firmicutes	Clostridia	Clostridiales	unidentified_Clostridiales
Zymophilus	6e-06	3.1e-05	0	0	0	0	0	0	Firmicutes	Negativicutes	Selenomonadales	Veillonellaceae
Caldisericum	1.2e-05	1.8e-05	0	0	0	0	0	0	Caldiserica	Caldisericia	Caldisericales	Caldisericaceae
Thiobacillus	1.8e-05	9e-06	0	0	1e-05	0	0	4e-06	Proteobacteria	Gammaproteobacteria	unidentified_Gammaproteobacteria	Hydrogenophilaceae
Fictibacillus	0	0	4e-06	0	1.5e-05	1.1e-05	0	0	Firmicutes	Bacilli	Bacillales	Bacillaceae
Geobacter	1.8e-05	2.6e-05	4e-06	4e-06	2e-05	1.1e-05	0	4e-06	Proteobacteria	Deltaproteobacteria	Desulfuromonadales	Geobacteraceae
unidentified_Paracaedibacteraceae	2.4e-05	3.1e-05	0	0	0	0	0	0	Proteobacteria	Alphaproteobacteria	unidentified_Alphaproteobacteria	Paracaedibacteraceae
unidentified_Dehalococcoidia	1.2e-05	4.9e-05	0	7e-06	2.5e-05	0	0	0	Chloroflexi	Dehalococcoidia	unidentified_Dehalococcoidia	unidentified_Dehalococcoidia
SUP05_cluster	0	0	0	0	0	1.1e-05	0	0	Proteobacteria	Gammaproteobacteria	unidentified_Gammaproteobacteria	unidentified_Gammaproteobacteria
Catenisphaera	0	0	7e-06	0	1.5e-05	4e-06	0	0	Firmicutes	Erysipelotrichia	Erysipelotrichales	Erysipelotrichaceae
Runella	6e-06	2.6e-05	0	0	0	0	0	0	Bacteroidetes	Bacteroidia	Cytophagales	Spirosomaceae
Chthonobacter	0	0	0	0	0	0	3.2e-05	4e-06	Proteobacteria	Alphaproteobacteria	Rhizobiales	unidentified_Rhizobiales
Desulfotignum	0	0	0	0	0	1.1e-05	0	0	Proteobacteria	Deltaproteobacteria	Desulfobacterales	Desulfobacteraceae
Tepidiphilus	0	1.8e-05	0	0	0	0	0	0	Proteobacteria	Gammaproteobacteria	unidentified_Gammaproteobacteria	Hydrogenophilaceae
Giesbergeria	0	2.6e-05	0	0	0	0	0	0	Proteobacteria	Gammaproteobacteria	unidentified_Gammaproteobacteria	Burkholderiaceae
Actinoplanes	6e-06	0	4e-06	7e-06	1.5e-05	2.5e-05	0	7e-06	Actinobacteria	unidentified_Actinobacteria	Micromonosporales	Micromonosporaceae
unidentified_Ignavibacteriales	0	4.9e-05	0	0	0	0	0	0	Bacteroidetes	Ignavibacteria	Ignavibacteriales	unidentified_Ignavibacteriales
unidentified_Defluviitaleaceae	0	0	0	0	0	1.1e-05	0	0	Firmicutes	Clostridia	Clostridiales	Defluviitaleaceae
Methanolinea	0	4e-06	0	0	1e-05	0	7e-06	1.4e-05	Euryarchaeota	Methanomicrobia	Methanomicrobiales	Methanoregulaceae
Methanobacterium	1.8e-05	3.1e-05	0	0	0	0	0	0	Euryarchaeota	Methanobacteria	Methanobacteriales	Methanobacteriaceae
Georgenia	1.8e-05	9e-06	0	0	0	4e-06	7e-06	4e-06	Actinobacteria	unidentified_Actinobacteria	Micrococcales	Bogoriellaceae
Coprobacillus	0	1.8e-05	0	0	0	4e-06	0	4e-06	Firmicutes	Erysipelotrichia	Erysipelotrichales	Erysipelotrichaceae
Mogibacterium	1.8e-05	0	0	7e-06	5e-06	1.1e-05	1.1e-05	7e-06	Firmicutes	Clostridia	Clostridiales	unidentified_Clostridiales
Acidaminococcus	2.9e-05	4e-06	0	0	5e-06	4e-06	0	0	Firmicutes	Negativicutes	Selenomonadales	Acidaminococcaceae
Crossiella	0	0	0	1.1e-05	2.5e-05	1.1e-05	0	0	Actinobacteria	unidentified_Actinobacteria	Pseudonocardiales	Pseudonocardiaceae
Phocea	2.4e-05	9e-06	0	1.1e-05	3e-05	4e-06	4e-06	0	Firmicutes	Clostridia	Clostridiales	Ruminococcaceae
Acetobacterium	0	5.7e-05	0	0	0	0	0	0	Firmicutes	Clostridia	Clostridiales	Eubacteriaceae
Desulfopila	0	0	0	4e-06	1e-05	4e-06	0	0	Proteobacteria	Deltaproteobacteria	Desulfobacterales	Desulfobulbaceae
Silvanigrella	6e-06	1.3e-05	0	0	0	0	0	0	Proteobacteria	Deltaproteobacteria	Oligoflexales	Oligoflexaceae
Angustibacter	0	0	0	0	0	7e-06	0	0	Actinobacteria	unidentified_Actinobacteria	Kineosporiales	Kineosporiaceae
Desulfocurvus	0	0	0	7e-06	0	0	7e-06	0	Proteobacteria	Deltaproteobacteria	Desulfovibrionales	Desulfovibrionaceae
Geothrix	1.8e-05	0	0	4e-06	5e-06	0	0	0	Acidobacteria	Holophagae	Holophagales	Holophagaceae
unidentified_Veillonellaceae	1.2e-05	9e-06	0	0	0	7e-06	0	0	Firmicutes	Negativicutes	Selenomonadales	Veillonellaceae
Pseudochelatococcus	0	1.8e-05	0	0	0	0	0	0	Proteobacteria	Alphaproteobacteria	Rhizobiales	Beijerinckiaceae
Methylosarcina	6e-06	1.8e-05	0	0	0	0	0	0	Proteobacteria	Gammaproteobacteria	Methylococcales	unidentified_Methylococcales
unidentified_Myxococcales	0	1.3e-05	0	0	0	0	0	0	Proteobacteria	Deltaproteobacteria	Myxococcales	unidentified_Myxococcales
unidentified_Prolixibacteraceae	0	0	0	0	0	7e-06	0	0	Bacteroidetes	Bacteroidia	Bacteroidales	Prolixibacteraceae
Carnobacterium	1.2e-05	4e-06	0	0	0	0	4e-06	4e-06	Firmicutes	Bacilli	Lactobacillales	Carnobacteriaceae
Stomatobaculum	6e-06	0	0	0	2e-05	0	0	0	Firmicutes	Clostridia	Clostridiales	Lachnospiraceae
Candidatus_Koribacter	0	0	0	4e-06	0	1.1e-05	0	4e-06	Acidobacteria	Acidobacteriia	Acidobacteriales	unidentified_Acidobacteriales
Syntrophus	0	9e-06	0	0	0	0	0	0	Proteobacteria	Deltaproteobacteria	Syntrophobacterales	Syntrophaceae
Flavitalea	0	0	0	0	0	4e-06	7e-06	0	Bacteroidetes	Bacteroidia	Chitinophagales	Chitinophagaceae
Erysipelothrix	6e-06	1.3e-05	4e-06	0	0	0	0	0	Firmicutes	Erysipelotrichia	Erysipelotrichales	Erysipelotrichaceae
Methylibium	0	1.3e-05	0	0	0	7e-06	4e-06	0	Proteobacteria	Gammaproteobacteria	unidentified_Gammaproteobacteria	Burkholderiaceae
unidentified_Gemmatimonadaceae	0	0	0	0	1.5e-05	7e-06	0	0	Gemmatimonadetes	unidentified_Gemmatimonadetes	Gemmatimonadales	Gemmatimonadaceae
Syntrophobacter	0	4e-06	0	7e-06	1e-05	1.4e-05	0	4e-06	Proteobacteria	Deltaproteobacteria	Syntrophobacterales	Syntrophobacteraceae
Aquaspirillum	0	2.2e-05	0	0	0	0	0	0	Proteobacteria	Gammaproteobacteria	unidentified_Gammaproteobacteria	unidentified_Gammaproteobacteria
Porphyromonas	0	0	0	0	0	4e-06	1.8e-05	7e-06	Bacteroidetes	Bacteroidia	Bacteroidales	Porphyromonadaceae
Azovibrio	6e-06	9e-06	0	0	0	0	0	0	Proteobacteria	Gammaproteobacteria	unidentified_Gammaproteobacteria	Rhodocyclaceae
Rubrobacter	0	0	0	0	5e-06	1.1e-05	0	0	Actinobacteria	Rubrobacteria	Rubrobacterales	unidentified_Rubrobacterales
Acidicaldus	6e-06	0	0	4e-06	0	7e-06	0	0	Proteobacteria	Alphaproteobacteria	unidentified_Alphaproteobacteria	Acetobacteraceae
Gottschalkia	0	1.8e-05	0	0	0	0	0	0	Firmicutes	Clostridia	Clostridiales	unidentified_Clostridiales
unidentified_Alteromonadales	0	9e-06	0	0	0	0	0	0	Proteobacteria	Gammaproteobacteria	Alteromonadales	unidentified_Alteromonadales
Desulforhopalus	1.2e-05	9e-06	0	0	0	0	0	0	Proteobacteria	Deltaproteobacteria	Desulfobacterales	Desulfobulbaceae
Pullulanibacillus	0	1.8e-05	0	0	0	0	0	0	Firmicutes	Bacilli	Bacillales	Sporolactobacillaceae
Peptoniphilus	6e-06	1.8e-05	0	0	0	0	0	0	Firmicutes	Clostridia	Clostridiales	unidentified_Clostridiales
Sandaracinobacter	0	0	0	1.1e-05	0	0	0	1.1e-05	Proteobacteria	Alphaproteobacteria	Sphingomonadales	Sphingomonadaceae
Amphiplicatus	0	2.2e-05	4e-06	0	0	4e-06	0	4e-06	Proteobacteria	Alphaproteobacteria	Caulobacterales	Parvularculaceae
Gallicola	0	9e-06	0	0	0	0	0	0	Firmicutes	Clostridia	Clostridiales	unidentified_Clostridiales
Longilinea	1.2e-05	2.6e-05	0	0	0	0	0	0	Chloroflexi	Anaerolineae	Anaerolineales	Anaerolineaceae
Pyramidobacter	0	1.3e-05	0	0	0	1.1e-05	4e-06	0	Synergistetes	Synergistia	Synergistales	Synergistaceae
Brevibacterium	0	0	0	0	0	1.4e-05	0	0	Actinobacteria	unidentified_Actinobacteria	Micrococcales	Brevibacteriaceae
unidentified_Microcystaceae	0	0	0	7e-06	0	0	0	0	Cyanobacteria	unidentified_Cyanobacteria	Nostocales	Microcystaceae
Tepidimonas	1.2e-05	0	0	4e-06	0	4e-06	0	0	Proteobacteria	Gammaproteobacteria	unidentified_Gammaproteobacteria	Burkholderiaceae
Pseudofulvimonas	0	0	0	0	0	1.4e-05	0	0	Proteobacteria	Gammaproteobacteria	Xanthomonadales	Rhodanobacteraceae
Marivita	2.9e-05	0	0	0	1e-05	0	0	7e-06	Proteobacteria	Alphaproteobacteria	Rhodobacterales	Rhodobacteraceae
Marinomonas	1.2e-05	9e-06	0	0	0	0	0	0	Proteobacteria	Gammaproteobacteria	Oceanospirillales	unidentified_Oceanospirillales
Aminivibrio	0	4e-06	7e-06	0	0	0	7e-06	1.1e-05	Synergistetes	Synergistia	Synergistales	Synergistaceae
Limnohabitans	0	0	0	0	0	7e-06	0	0	Proteobacteria	Gammaproteobacteria	unidentified_Gammaproteobacteria	Burkholderiaceae
Aliidiomarina	1.2e-05	0	0	0	0	0	0	0	Proteobacteria	Gammaproteobacteria	Alteromonadales	Idiomarinaceae
Iodidimonas	0	0	0	0	1.5e-05	4e-06	0	0	Proteobacteria	Alphaproteobacteria	Kordiimonadales	Iodidimonadaceae
Sphingobium	6e-06	3.1e-05	0	7e-06	0	0	0	0	Proteobacteria	Alphaproteobacteria	Sphingomonadales	Sphingomonadaceae
Actinobacillus	0	0	4e-06	0	0	0	0	1.1e-05	Proteobacteria	Gammaproteobacteria	Pasteurellales	Pasteurellaceae
Gordonibacter	0	2.2e-05	0	0	0	0	0	0	Actinobacteria	Coriobacteriia	Coriobacteriales	Eggerthellaceae
Stella	0	1.8e-05	0	0	0	0	4e-06	0	Proteobacteria	Alphaproteobacteria	unidentified_Alphaproteobacteria	unidentified_Alphaproteobacteria
Nesterenkonia	0	0	0	0	0	0	7e-06	0	Actinobacteria	unidentified_Actinobacteria	Micrococcales	Micrococcaceae
Achromobacter	6e-06	0	7e-06	7e-06	1.5e-05	1.1e-05	0	7e-06	Proteobacteria	Gammaproteobacteria	unidentified_Gammaproteobacteria	Burkholderiaceae
Exiguobacterium	1.2e-05	0	0	0	0	0	0	4e-06	Firmicutes	Bacilli	Bacillales	unidentified_Bacillales
Finegoldia	1.2e-05	0	0	0	0	7e-06	1.1e-05	0	Firmicutes	Clostridia	Clostridiales	unidentified_Clostridiales
Pseudoduganella	0	0	0	4e-06	0	7e-06	1.4e-05	0	Proteobacteria	Gammaproteobacteria	unidentified_Gammaproteobacteria	Burkholderiaceae
Candidatus_Planktoluna	0	1.3e-05	0	0	0	0	4e-06	0	Actinobacteria	unidentified_Actinobacteria	Micrococcales	Microbacteriaceae
Butyrivibrio	1.2e-05	0	0	0	0	0	4e-06	0	Firmicutes	Clostridia	Clostridiales	Lachnospiraceae
Pontibaca	0	0	0	0	1e-05	0	0	0	Proteobacteria	Alphaproteobacteria	Rhodobacterales	Rhodobacteraceae
Thiothrix	0	1.3e-05	0	0	0	0	0	0	Proteobacteria	Gammaproteobacteria	Thiotrichales	Thiotrichaceae
Synergistes	2.4e-05	9e-06	0	0	0	0	0	0	Synergistetes	Synergistia	Synergistales	Synergistaceae
Acidipila	0	0	0	0	0	1.1e-05	0	0	Acidobacteria	Acidobacteriia	Acidobacteriales	unidentified_Acidobacteriales
Rhodomicrobium	0	4e-06	7e-06	0	0	7e-06	0	4e-06	Proteobacteria	Alphaproteobacteria	Rhizobiales	unidentified_Rhizobiales
Sedimenticola	0	0	7e-06	0	0	4e-06	0	0	Proteobacteria	Gammaproteobacteria	Chromatiales	unidentified_Chromatiales
Mailhella	0	0	0	0	0	7e-06	0	0	Proteobacteria	Deltaproteobacteria	Desulfovibrionales	Desulfovibrionaceae
unidentified_Porticoccaceae	0	0	0	7e-06	5e-06	0	0	0	Proteobacteria	Gammaproteobacteria	Cellvibrionales	Porticoccaceae
Methylophaga	0	0	0	0	3e-05	4e-06	0	0	Proteobacteria	Gammaproteobacteria	unidentified_Gammaproteobacteria	unidentified_Gammaproteobacteria
Nonomuraea	0	0	0	0	0	1.1e-05	1.4e-05	0	Actinobacteria	unidentified_Actinobacteria	Streptosporangiales	Streptosporangiaceae
Agromyces	0	0	7e-06	0	3e-05	0	0	4e-06	Actinobacteria	unidentified_Actinobacteria	Micrococcales	Microbacteriaceae
Rhodovastum	1.2e-05	4.4e-05	0	0	0	0	0	0	Proteobacteria	Alphaproteobacteria	unidentified_Alphaproteobacteria	Acetobacteraceae
unidentified_Lentimicrobiaceae	1.2e-05	1.3e-05	0	0	0	0	4e-06	0	Bacteroidetes	Bacteroidia	Sphingobacteriales	Lentimicrobiaceae
Levilinea	1.2e-05	1.3e-05	0	0	0	0	0	0	Chloroflexi	Anaerolineae	Anaerolineales	Anaerolineaceae
Fermentimonas	0	0	0	0	0	7e-06	0	0	Bacteroidetes	Bacteroidia	Bacteroidales	unidentified_Bacteroidales
Tepidimicrobium	0	0	0	7e-06	2.5e-05	7e-06	0	4e-06	Firmicutes	Clostridia	Clostridiales	unidentified_Clostridiales
Thioalkalispira	0	0	0	0	1e-05	0	0	0	Proteobacteria	Gammaproteobacteria	unidentified_Gammaproteobacteria	Thioalkalispiraceae
Sebaldella	0	1.3e-05	0	0	0	0	0	0	Fusobacteria	Fusobacteriia	Fusobacteriales	Leptotrichiaceae
Asticcacaulis	0	0	0	0	0	0	7e-06	0	Proteobacteria	Alphaproteobacteria	Caulobacterales	Caulobacteraceae
Prosthecomicrobium	1.2e-05	1.3e-05	0	0	0	0	0	0	Proteobacteria	Alphaproteobacteria	Rhizobiales	unidentified_Rhizobiales
Acholeplasma	0	9e-06	0	0	0	4e-06	0	7e-06	Tenericutes	Mollicutes	Acholeplasmatales	Acholeplasmataceae
Afifella	0	0	0	0	1e-05	0	0	0	Proteobacteria	Alphaproteobacteria	Rhizobiales	Rhodobiaceae
Jatrophihabitans	0	0	4e-06	1.8e-05	1.5e-05	4e-06	0	0	Actinobacteria	unidentified_Actinobacteria	Frankiales	Frankiaceae
unidentified_Acidimicrobiia	1.2e-05	1.3e-05	0	0	0	1.1e-05	0	0	Actinobacteria	Acidimicrobiia	unidentified_Acidimicrobiia	unidentified_Acidimicrobiia
Actinocatenispora	0	0	0	0	2.5e-05	7e-06	0	0	Actinobacteria	unidentified_Actinobacteria	Micromonosporales	Micromonosporaceae
Insolitispirillum	0	9e-06	0	0	0	0	0	0	Proteobacteria	Alphaproteobacteria	Rhodospirillales	Rhodospirillaceae
Pelolinea	1.2e-05	1.3e-05	0	0	0	0	4e-06	0	Chloroflexi	Anaerolineae	Anaerolineales	Anaerolineaceae
Elusimicrobium	0	4e-06	0	0	0	7e-06	0	0	Elusimicrobia	unidentified_Elusimicrobia	Elusimicrobiales	Elusimicrobiaceae
Hyphomonas	0	0	0	7e-06	0	0	0	0	Proteobacteria	Alphaproteobacteria	Caulobacterales	Hyphomonadaceae
Fournierella	1.2e-05	0	0	7e-06	1e-05	7e-06	0	0	Firmicutes	Clostridia	Clostridiales	Ruminococcaceae
Vogesella	0	0	0	0	5e-06	1.1e-05	0	0	Proteobacteria	Gammaproteobacteria	unidentified_Gammaproteobacteria	Chromobacteriaceae
unidentified_Deltaproteobacteria	0	0	0	0	0	0	0	7e-06	Proteobacteria	Deltaproteobacteria	unidentified_Deltaproteobacteria	unidentified_Deltaproteobacteria
Lutispora	0	0	0	0	0	0	1.1e-05	7e-06	Firmicutes	Clostridia	Clostridiales	Gracilibacteraceae
Gluconobacter	0	0	4e-06	0	1e-05	0	0	0	Proteobacteria	Alphaproteobacteria	unidentified_Alphaproteobacteria	Acetobacteraceae
Smithella	6e-06	2.6e-05	0	0	0	4e-06	0	0	Proteobacteria	Deltaproteobacteria	Syntrophobacterales	Syntrophaceae
Fastidiosipila	6e-06	1.3e-05	0	4e-06	0	0	0	0	Firmicutes	Clostridia	Clostridiales	Ruminococcaceae
Dysgonomonas	0	1.8e-05	0	0	0	0	7e-06	4e-06	Bacteroidetes	Bacteroidia	Bacteroidales	unidentified_Bacteroidales
unidentified_Oligoflexales	1.2e-05	1.3e-05	0	0	0	0	0	0	Proteobacteria	Deltaproteobacteria	Oligoflexales	unidentified_Oligoflexales
Kytococcus	0	0	7e-06	4e-06	0	7e-06	0	0	Actinobacteria	unidentified_Actinobacteria	Micrococcales	Dermacoccaceae
unidentified_Eggerthellaceae	1.2e-05	0	0	0	0	0	0	0	Actinobacteria	Coriobacteriia	Coriobacteriales	Eggerthellaceae
Abiotrophia	6e-06	4e-06	0	0	0	1.1e-05	4e-06	0	Firmicutes	Bacilli	Lactobacillales	Aerococcaceae
Pelosinus	6e-06	2.2e-05	0	0	0	0	0	0	Firmicutes	Negativicutes	Selenomonadales	Veillonellaceae
Olsenella	1.2e-05	2.2e-05	7e-06	0	0	1.4e-05	0	0	Actinobacteria	Coriobacteriia	Coriobacteriales	Atopobiaceae
Sideroxydans	0	9e-06	0	0	0	0	0	0	Proteobacteria	Gammaproteobacteria	unidentified_Gammaproteobacteria	Gallionellaceae
Aestuariimicrobium	0	1.3e-05	0	4e-06	0	0	0	0	Actinobacteria	unidentified_Actinobacteria	Propionibacteriales	Propionibacteriaceae
Azoarcus	0	0	0	0	5e-06	7e-06	0	0	Proteobacteria	Gammaproteobacteria	unidentified_Gammaproteobacteria	Rhodocyclaceae
Roseimicrobium	0	0	0	0	0	0	4e-06	4e-06	Verrucomicrobia	Verrucomicrobiae	Verrucomicrobiales	Verrucomicrobiaceae
Candidatus_Methylopumilus	0	0	0	4e-06	0	4e-06	0	0	Proteobacteria	Gammaproteobacteria	unidentified_Gammaproteobacteria	Methylophilaceae
Propioniciclava	0	4e-06	0	0	0	0	0	0	Actinobacteria	unidentified_Actinobacteria	Propionibacteriales	Propionibacteriaceae
Herbinix	0	0	0	0	0	0	4e-06	4e-06	Firmicutes	Clostridia	Clostridiales	Lachnospiraceae
Opitutus	0	4e-06	0	0	0	0	0	0	Verrucomicrobia	Verrucomicrobiae	Opitutales	Opitutaceae
unidentified_Elusimicrobia	0	0	0	0	0	4e-06	0	0	Elusimicrobia	unidentified_Elusimicrobia	unidentified_Elusimicrobia	unidentified_Elusimicrobia
Enorma	0	4e-06	0	0	0	0	0	0	Actinobacteria	Coriobacteriia	Coriobacteriales	Coriobacteriaceae
Flavisolibacter	0	4e-06	4e-06	4e-06	1e-05	4e-06	0	0	Bacteroidetes	Bacteroidia	Chitinophagales	Chitinophagaceae
Nautella	0	0	0	0	0	4e-06	7e-06	0	Proteobacteria	Alphaproteobacteria	Rhodobacterales	Rhodobacteraceae
Guggenheimella	6e-06	0	0	0	0	0	0	0	Firmicutes	Clostridia	Clostridiales	unidentified_Clostridiales
Rhodocytophaga	6e-06	0	0	0	0	0	0	0	Bacteroidetes	Bacteroidia	Cytophagales	Cytophagaceae
Roseimarinus	0	4e-06	4e-06	0	0	0	0	0	Bacteroidetes	Bacteroidia	Bacteroidales	Prolixibacteraceae
Pusillimonas	0	0	0	0	0	4e-06	0	0	Proteobacteria	Gammaproteobacteria	unidentified_Gammaproteobacteria	Burkholderiaceae
Aminomonas	6e-06	1.8e-05	0	0	0	0	0	0	Synergistetes	Synergistia	Synergistales	Synergistaceae
Cystobacter	0	0	0	0	5e-06	0	0	0	Proteobacteria	Deltaproteobacteria	Myxococcales	Archangiaceae
Craurococcus	0	0	0	0	0	4e-06	0	0	Proteobacteria	Alphaproteobacteria	unidentified_Alphaproteobacteria	Acetobacteraceae
Idiomarina	0	0	0	0	5e-06	0	0	0	Proteobacteria	Gammaproteobacteria	Alteromonadales	Idiomarinaceae
Thiohalomonas	0	0	0	0	0	4e-06	0	0	Proteobacteria	Gammaproteobacteria	unidentified_Gammaproteobacteria	Ectothiorhodospiraceae
Tessaracoccus	0	9e-06	0	0	0	0	0	0	Actinobacteria	unidentified_Actinobacteria	Propionibacteriales	Propionibacteriaceae
Candidatus_Paracaedibacter	0	9e-06	0	4e-06	0	0	0	0	Proteobacteria	Alphaproteobacteria	unidentified_Alphaproteobacteria	Paracaedibacteraceae
Marinimicrobium	0	0	0	0	1.5e-05	0	0	0	Proteobacteria	Gammaproteobacteria	Cellvibrionales	Cellvibrionaceae
Pseudonocardia	0	0	0	0	5e-06	0	0	0	Actinobacteria	unidentified_Actinobacteria	Pseudonocardiales	Pseudonocardiaceae
Tissierella	0	4e-06	7e-06	4e-06	1.5e-05	4e-06	0	0	Firmicutes	Clostridia	Clostridiales	unidentified_Clostridiales
Ammoniibacillus	0	0	4e-06	0	0	0	0	0	Firmicutes	Bacilli	Bacillales	Paenibacillaceae
Aridibacter	0	0	0	0	5e-06	0	0	0	Acidobacteria	unidentified_Acidobacteria	unidentified_Acidobacteria	unidentified_Acidobacteria
Acetonema	0	4e-06	0	0	0	0	0	0	Firmicutes	Negativicutes	Selenomonadales	Veillonellaceae
Candidatus_Udaeobacter	0	0	0	0	0	4e-06	0	0	Verrucomicrobia	Verrucomicrobiae	Chthoniobacterales	Chthoniobacteraceae
Cryptanaerobacter	6e-06	9e-06	0	0	0	0	0	0	Firmicutes	Clostridia	Clostridiales	Peptococcaceae
Skermanella	0	0	0	0	0	4e-06	4e-06	0	Proteobacteria	Alphaproteobacteria	unidentified_Alphaproteobacteria	unidentified_Alphaproteobacteria
Lysinibacillus	0	0	0	4e-06	0	0	4e-06	4e-06	Firmicutes	Bacilli	Bacillales	Planococcaceae
Ignatzschineria	0	0	0	0	0	0	1.1e-05	4e-06	Proteobacteria	Gammaproteobacteria	Cardiobacteriales	unidentified_Cardiobacteriales
Candidatus_Contendobacter	0	2.2e-05	0	0	0	0	0	0	Proteobacteria	Gammaproteobacteria	unidentified_Gammaproteobacteria	Competibacteraceae
Filimonas	0	0	0	0	5e-06	0	0	0	Bacteroidetes	Bacteroidia	Chitinophagales	Chitinophagaceae
Peredibacter	6e-06	1.3e-05	0	0	0	0	0	0	Proteobacteria	Deltaproteobacteria	Bdellovibrionales	Bacteriovoracaceae
Kibdelosporangium	0	0	4e-06	4e-06	0	4e-06	4e-06	0	Actinobacteria	unidentified_Actinobacteria	Pseudonocardiales	Pseudonocardiaceae
Arcticibacter	0	0	0	0	0	0	4e-06	4e-06	Bacteroidetes	Bacteroidia	Sphingobacteriales	Sphingobacteriaceae
Candidatus_Protochlamydia	6e-06	4e-06	0	0	0	0	0	0	Chlamydiae	unidentified_Chlamydiae	Chlamydiales	Parachlamydiaceae
Sphingopyxis	0	9e-06	4e-06	0	0	4e-06	0	4e-06	Proteobacteria	Alphaproteobacteria	Sphingomonadales	Sphingomonadaceae
Friedmanniella	0	0	0	0	5e-06	0	0	0	Actinobacteria	unidentified_Actinobacteria	Propionibacteriales	Propionibacteriaceae
Candidatus_Ovatusbacter	0	0	4e-06	0	0	0	0	0	Proteobacteria	Gammaproteobacteria	unidentified_Gammaproteobacteria	unidentified_Gammaproteobacteria
Chitinibacter	0	0	0	0	0	4e-06	0	0	Proteobacteria	Gammaproteobacteria	unidentified_Gammaproteobacteria	unidentified_Gammaproteobacteria
Meiothermus	0	0	0	4e-06	0	0	0	0	Deinococcus-Thermus	Deinococci	Thermales	Thermaceae
Candidatus_Babela	0	0	0	4e-06	1e-05	4e-06	0	0	unidentified_Bacteria	unidentified_Bacteria	unidentified_Bacteria	unidentified_Bacteria
Candidatus_Nitrosopelagicus	0	4e-06	0	0	0	0	4e-06	0	Thaumarchaeota	Nitrososphaeria	Nitrosopumilales	Nitrosopumilaceae
Actinophytocola	0	4e-06	0	0	0	0	0	7e-06	Actinobacteria	unidentified_Actinobacteria	Pseudonocardiales	Pseudonocardiaceae
Kangiella	0	0	7e-06	0	0	0	0	0	Proteobacteria	Gammaproteobacteria	Oceanospirillales	Kangiellaceae
Dyadobacter	0	4e-06	0	0	0	0	0	0	Bacteroidetes	Bacteroidia	Cytophagales	Spirosomaceae
Metallibacterium	0	4e-06	0	0	0	0	0	0	Proteobacteria	Gammaproteobacteria	Xanthomonadales	Rhodanobacteraceae
Tardiphaga	6e-06	0	0	4e-06	0	0	0	0	Proteobacteria	Alphaproteobacteria	Rhizobiales	Xanthobacteraceae
Jeotgalibaca	0	9e-06	0	0	0	0	0	0	Firmicutes	Bacilli	Lactobacillales	Carnobacteriaceae
Sinomonas	0	0	0	0	0	4e-06	4e-06	0	Actinobacteria	unidentified_Actinobacteria	Micrococcales	Micrococcaceae
Marinobacterium	0	0	4e-06	4e-06	0	0	0	0	Proteobacteria	Gammaproteobacteria	Oceanospirillales	unidentified_Oceanospirillales
Woeseia	0	0	4e-06	0	1e-05	0	0	0	Proteobacteria	Gammaproteobacteria	unidentified_Gammaproteobacteria	Woeseiaceae
Methyloceanibacter	0	4e-06	0	0	0	0	0	0	Proteobacteria	Alphaproteobacteria	Rhizobiales	unidentified_Rhizobiales
Moheibacter	0	0	0	0	1e-05	4e-06	0	4e-06	Bacteroidetes	Bacteroidia	Flavobacteriales	unidentified_Flavobacteriales
Meganema	0	1.3e-05	0	0	0	0	0	0	Proteobacteria	Alphaproteobacteria	unidentified_Alphaproteobacteria	unidentified_Alphaproteobacteria
unidentified_Rhodospirillales	6e-06	0	0	0	0	4e-06	0	0	Proteobacteria	Alphaproteobacteria	Rhodospirillales	unidentified_Rhodospirillales
Parvimonas	0	4e-06	0	0	5e-06	0	7e-06	0	Firmicutes	Clostridia	Clostridiales	unidentified_Clostridiales
Hydrogenophilus	6e-06	0	0	4e-06	5e-06	0	0	0	Proteobacteria	Gammaproteobacteria	unidentified_Gammaproteobacteria	Hydrogenophilaceae
unidentified_Chitinophagaceae	6e-06	4e-06	0	0	0	0	0	4e-06	Bacteroidetes	Bacteroidia	Chitinophagales	Chitinophagaceae
unidentified_Rickettsiales	0	0	0	0	0	4e-06	0	0	Proteobacteria	Alphaproteobacteria	Rickettsiales	unidentified_Rickettsiales
Alkanindiges	0	0	0	0	0	0	0	0	Proteobacteria	Gammaproteobacteria	Pseudomonadales	Moraxellaceae
unidentified_Oceanospirillales	0	0	0	0	0	0	0	0	Proteobacteria	Gammaproteobacteria	Oceanospirillales	unidentified_Oceanospirillales
Sorangium	0	0	0	0	0	0	0	0	Proteobacteria	Deltaproteobacteria	Myxococcales	Polyangiaceae
Brochothrix	0	0	0	0	0	0	0	0	Firmicutes	Bacilli	Bacillales	Listeriaceae
Uliginosibacterium	0	0	0	0	0	0	0	0	Proteobacteria	Gammaproteobacteria	unidentified_Gammaproteobacteria	Rhodocyclaceae
Mucilaginibacter	0	0	0	0	0	0	0	0	Bacteroidetes	Bacteroidia	Sphingobacteriales	Sphingobacteriaceae
Lacticigenium	0	0	0	0	0	0	0	0	Firmicutes	Bacilli	Lactobacillales	Carnobacteriaceae
Pelagibacterium	0	0	0	0	0	0	0	0	Proteobacteria	Alphaproteobacteria	Rhizobiales	unidentified_Rhizobiales
Ferrovibrio	0	0	0	0	0	0	0	0	Proteobacteria	Alphaproteobacteria	Sneathiellales	Sneathiellaceae
Nevskia	0	0	0	0	0	0	0	0	Proteobacteria	Gammaproteobacteria	Salinisphaerales	Solimonadaceae
Others	0.300351	0.308878	0.312867	0.421926	0.363695	0.288535	0.680814	0.724851
